# Supplementary material for: Functional Divergence and Convergent Evolution in the Plastid-Targeted Glyceraldehyde-3-Phosphate Dehydrogenases of Diverse Eukaryotic Algae
Source: PLoS One. 2013 Jul 30;8(7):e70396. doi: 10.1371/journal.pone.0070396 (PMC3728087; doi:10.1371/journal.pone.0070396)
Supplement: Data S1 — (ZIP) [file pone.0070396.s003.zip]

Archive with 11 entries (8 files):
- Supplementary Data/
- Supplementary Data/.DS_Store
- __MACOSX/
- __MACOSX/Supplementary Data/
- __MACOSX/Supplementary Data/._.DS_Store
- Supplementary Data/2PKQ_P.map
- __MACOSX/Supplementary Data/._2PKQ_P.map
- Supplementary Data/Euk_Cyano_Aligned2.tre
- __MACOSX/Supplementary Data/._Euk_Cyano_Aligned2.tre
- Supplementary Data/Euk_Cyano_Models2.fst
- __MACOSX/Supplementary Data/._Euk_Cyano_Models2.fst
