# Supplementary material for: Functional Divergence and Convergent Evolution in the Plastid-Targeted Glyceraldehyde-3-Phosphate Dehydrogenases of Diverse Eukaryotic Algae
Source: PLoS One. 2013 Jul 30;8(7):e70396. doi: 10.1371/journal.pone.0070396 (PMC3728087; doi:10.1371/journal.pone.0070396)
Supplement: Data S1 — (ZIP) [file pone.0070396.s003.zip › Supplementary Data/2PKQ_P.map]

2PKQ.fasta Position: Amino Acid: 2PKQ PDB ID
1  :  LYS :    0 
2  :  LEU :    1 
3  :  LYS :    2 
4  :  VAL :    3 
5  :  ALA :    4 
6  :  ILE :    5 
7  :  ASN :    6 
8  :  GLY :    7 
9  :  PHE :    8 
10  :  GLY :    9 
11  :  ARG :   10 
12  :  ILE :   11 
13  :  GLY :   12 
14  :  ARG :   13 
15  :  ASN :   14 
16  :  PHE :   15 
17  :  LEU :   16 
18  :  ARG :   17 
19  :  CYS :   18 
20  :  TRP :   18A
21  :  HIS :   18B
22  :  GLY :   19 
23  :  ARG :   20 
24  :  LYS :   21 
25  :  ASP :   22 
26  :  SER :   23 
27  :  PRO :   24 
28  :  LEU :   25 
29  :  ASP :   26 
30  :  VAL :   27 
31  :  VAL :   28 
32  :  VAL :   29 
33  :  ILE :   30 
34  :  ASN :   31 
35  :  ASP :   32 
36  :  THR :   33 
37  :  GLY :   34 
38  :  GLY :   36 
39  :  VAL :   37 
40  :  LYS :   38 
41  :  GLN :   39 
42  :  ALA :   40 
43  :  SER :   41 
44  :  HIS :   42 
45  :  LEU :   43 
46  :  LEU :   44 
47  :  LYS :   45 
48  :  TYR :   46 
49  :  ASP :   47 
50  :  SER :   48 
51  :  ILE :   49 
52  :  LEU :   50 
53  :  GLY :   51 
54  :  THR :   52 
55  :  PHE :   53 
56  :  ASP :   54 
57  :  ALA :   55 
58  :  ASP :   56 
59  :  VAL :   57 
60  :  LYS :   58 
61  :  THR :   59 
62  :  ALA :   60 
63  :  GLY :   60A
64  :  ASP :   61 
65  :  SER :   62 
66  :  ALA :   63 
67  :  ILE :   64 
68  :  SER :   65 
69  :  VAL :   66 
70  :  ASP :   67 
71  :  GLY :   68 
72  :  LYS :   69 
73  :  VAL :   70 
74  :  ILE :   71 
75  :  LYS :   72 
76  :  VAL :   73 
77  :  VAL :   74 
78  :  SER :   75 
79  :  ASP :   76 
80  :  ARG :   77 
81  :  ASN :   78 
82  :  PRO :   79 
83  :  VAL :   80 
84  :  ASN :   81 
85  :  LEU :   82 
86  :  PRO :   83 
87  :  TRP :   84 
88  :  GLY :   85 
89  :  ASP :   86 
90  :  MET :   87 
91  :  GLY :   88 
92  :  ILE :   89 
93  :  ASP :   90 
94  :  LEU :   91 
95  :  VAL :   92 
96  :  ILE :   93 
97  :  GLU :   94 
98  :  GLY :   95 
99  :  THR :   96 
100  :  GLY :   97 
101  :  VAL :   98 
102  :  PHE :   99 
103  :  VAL :  100 
104  :  ASP :  101 
105  :  ARG :  102 
106  :  ASP :  103 
107  :  GLY :  104 
108  :  ALA :  105 
109  :  GLY :  106 
110  :  LYS :  107 
111  :  HIS :  108 
112  :  LEU :  109 
113  :  GLN :  110 
114  :  ALA :  111 
115  :  GLY :  112 
116  :  ALA :  113 
117  :  LYS :  114 
118  :  LYS :  115 
119  :  VAL :  116 
120  :  LEU :  117 
121  :  ILE :  118 
122  :  THR :  119 
123  :  ALA :  120 
124  :  PRO :  121 
125  :  GLY :  122 
126  :  LYS :  122A
127  :  GLY :  123 
128  :  ASP :  124 
129  :  ILE :  125 
130  :  PRO :  126 
131  :  THR :  127 
132  :  TYR :  128 
133  :  VAL :  129 
134  :  VAL :  130 
135  :  GLY :  131 
136  :  VAL :  132 
137  :  ASN :  133 
138  :  GLU :  134 
139  :  GLU :  135 
140  :  GLY :  136 
141  :  TYR :  137 
142  :  THR :  138 
143  :  HIS :  139 
144  :  ALA :  140 
145  :  ASP :  141 
146  :  THR :  142 
147  :  ILE :  143 
148  :  ILE :  144 
149  :  SER :  145 
150  :  ASN :  146 
151  :  ALA :  147 
152  :  SER :  148 
153  :  CYS :  149 
154  :  THR :  150 
155  :  THR :  151 
156  :  ASN :  152 
157  :  CYS :  153 
158  :  LEU :  154 
159  :  ALA :  155 
160  :  PRO :  156 
161  :  PHE :  157 
162  :  VAL :  158 
163  :  LYS :  159 
164  :  VAL :  160 
165  :  LEU :  161 
166  :  ASP :  162 
167  :  GLN :  163 
168  :  LYS :  164 
169  :  PHE :  165 
170  :  GLY :  166 
171  :  ILE :  167 
172  :  ILE :  168 
173  :  LYS :  169 
174  :  GLY :  170 
175  :  THR :  171 
176  :  MET :  172 
177  :  THR :  173 
178  :  THR :  174 
179  :  THR :  175 
180  :  HIS :  176 
181  :  SER :  177 
182  :  TYR :  178 
183  :  THR :  179 
184  :  GLY :  180 
185  :  ASP :  181 
186  :  GLN :  182 
187  :  ARG :  183 
188  :  LEU :  184 
189  :  LEU :  185 
190  :  ASP :  186 
191  :  ALA :  187 
192  :  SER :  188 
193  :  HIS :  190 
194  :  ARG :  191 
195  :  ASP :  192 
196  :  LEU :  193 
197  :  ARG :  194 
198  :  ARG :  195 
199  :  ALA :  196 
200  :  ARG :  197 
201  :  ALA :  198 
202  :  ALA :  199 
203  :  CYS :  200 
204  :  LEU :  201 
205  :  ASN :  202 
206  :  ILE :  203 
207  :  VAL :  204 
208  :  PRO :  205 
209  :  THR :  206 
210  :  SER :  207 
211  :  THR :  208 
212  :  GLY :  209 
213  :  ALA :  210 
214  :  ALA :  211 
215  :  LYS :  212 
216  :  ALA :  213 
217  :  VAL :  214 
218  :  ALA :  215 
219  :  LEU :  216 
220  :  VAL :  217 
221  :  LEU :  218 
222  :  PRO :  219 
223  :  ASN :  220 
224  :  LEU :  221 
225  :  LYS :  222 
226  :  GLY :  223 
227  :  LYS :  224 
228  :  LEU :  225 
229  :  ASN :  226 
230  :  GLY :  227 
231  :  ILE :  228 
232  :  ALA :  229 
233  :  LEU :  230 
234  :  ARG :  231 
235  :  VAL :  232 
236  :  PRO :  233 
237  :  THR :  234 
238  :  PRO :  235 
239  :  ASN :  236 
240  :  VAL :  237 
241  :  SER :  238 
242  :  VAL :  239 
243  :  VAL :  240 
244  :  ASP :  241 
245  :  LEU :  242 
246  :  VAL :  243 
247  :  VAL :  244 
248  :  GLN :  245 
249  :  VAL :  246 
250  :  SER :  247 
251  :  LYS :  248 
252  :  LYS :  249 
253  :  THR :  250 
254  :  PHE :  251 
255  :  ALA :  252 
256  :  GLU :  253 
257  :  GLU :  254 
258  :  VAL :  255 
259  :  ASN :  256 
260  :  ALA :  257 
261  :  ALA :  258 
262  :  PHE :  259 
263  :  ARG :  260 
264  :  GLU :  261 
265  :  SER :  262 
266  :  ALA :  263 
267  :  ASP :  264 
268  :  ASN :  265 
269  :  GLU :  266 
270  :  LEU :  267 
271  :  LYS :  268 
272  :  GLY :  269 
273  :  ILE :  270 
274  :  LEU :  271 
275  :  SER :  272 
276  :  VAL :  273 
277  :  CYS :  274 
278  :  ASP :  275 
279  :  GLU :  276 
280  :  PRO :  277 
281  :  LEU :  278 
282  :  VAL :  279 
283  :  SER :  280 
284  :  ILE :  281 
285  :  ASP :  282 
286  :  PHE :  283 
287  :  ARG :  284 
288  :  CYS :  285 
289  :  THR :  286 
290  :  ASP :  287 
291  :  VAL :  288 
292  :  SER :  289 
293  :  SER :  290 
294  :  THR :  291 
295  :  ILE :  292 
296  :  ASP :  293 
297  :  SER :  294 
298  :  SER :  295 
299  :  LEU :  296 
300  :  THR :  297 
301  :  MET :  298 
302  :  VAL :  299 
303  :  MET :  300 
304  :  GLY :  301 
305  :  ASP :  302 
306  :  ASP :  303 
307  :  MET :  304 
308  :  VAL :  305 
309  :  LYS :  306 
310  :  VAL :  307 
311  :  ILE :  308 
312  :  ALA :  309 
313  :  TRP :  310 
314  :  TYR :  311 
315  :  ASP :  312 
316  :  ASN :  313 
317  :  GLU :  314 
318  :  TRP :  315 
319  :  GLY :  316 
320  :  TYR :  317 
321  :  SER :  318 
322  :  GLN :  319 
323  :  ARG :  320 
324  :  VAL :  321 
325  :  VAL :  322 
326  :  ASP :  323 
327  :  LEU :  324 
328  :  ALA :  325 
329  :  ASP :  326 
330  :  ILE :  327 
331  :  VAL :  328 
332  :  ALA :  329 
333  :  ASN :  330 
334  :  LYS :  331 
335  :  TRP :  332 
336  :  GLN :  333 
337  :  ALA :  334 
