# Supplementary material for: Functional Divergence and Convergent Evolution in the Plastid-Targeted Glyceraldehyde-3-Phosphate Dehydrogenases of Diverse Eukaryotic Algae
Source: PLoS One. 2013 Jul 30;8(7):e70396. doi: 10.1371/journal.pone.0070396 (PMC3728087; doi:10.1371/journal.pone.0070396)
Supplement: Data S1 — (ZIP) [file pone.0070396.s003.zip › Supplementary Data/Euk_Cyano_Aligned2.tre]

((((GapC_2_Acrasis_rosea|Group2:0.37645,(GapC_1_Naegleria_andersoni|Group2:0.00882,Gapdh_8_Naegleria_gruberi|Group2:0.04859)0.999:0.19082)0.996:0.15222,((((Gapdh_5_Euglena_sp._CRRdV|Group2:0.36243,(Gapdh_12_Trypanoplasma_borreli|Group2:0.18182,(((Gapdh_9_Symbiodinium_sp._JCUCS-1|Group2:0.07844,(Gapdh_3_Gymnodinium_simplex|Group2:0.05080,(Gapdh_15_Karenia_brevis|Group2:0.06890,Gapdh_7_Polarella_glacialis|Group2:0.05656)0.728:0.02571)0.870:0.03305)0.997:0.13279,(Gapdh_3_Euglena_gracilis|Group2:0.06476,Gapdh_5_Eutreptiella_sp._MBIC11104|Group2:0.15710)0.951:0.05726)0.948:0.06315,(((Gapdh_13_Blastocrithidia_sp._VY-2009a|Group2:0.22778,(((Gapdh_3_Herpetomonas_sp._trimorpha|Group2:0.14113,Gapdh_8_Herpetomonas_pessoai|Group2:0.05120)0.872:0.03563,Gapdh_8_Phytomonas_sp.|Group2:0.12744)0.778:0.01686,((Gapdh_4_Crithidia_oncopelti|Group2:0.04230,(Gapdh_8_Trypanosoma_rangeli|Group2:0.11432,(Gapdh_5_Trypanosoma_cruzi|Group2:0.02800,(Gapdh_3_Trypanosoma_sp._Python|Group2:0.02680,Gapdh_5_Trypanosoma_brucei|Group2:0.07708)0.862:0.02242)0.862:0.02361)0.976:0.04609)0.280:0.01334,(Gapdh_3_Leptomonas_jaderae|Group2:0.06246,Gapdh_12_Leishmania_major|Group2:0.07459)0.905:0.02381)0.880:0.02380)0.391:0.01430)0.987:0.06112,Gapdh_8_Bodo_saltans|Group2:0.07958)0.711:0.02655,Gapdh_5_Parabodo_caudatus|Group2:0.06885)0.916:0.02940)0.212:0.02876)0.951:0.09054)0.998:0.24740,((Gapdh_1_Tetrahymena_pyriformis|Group2:0.64898,((((Gapdh_4_Trichonympha_acuta|Group2:0.09863,((Gapdh_4_Eucomonympha_imla|Group2:0.11271,(Gapdh_4_Eucomonympha_sp._HsE15|Group2:0.11339,Gapdh_4_Pseudotrichonympha_grassii|Group2:0.07739)0.957:0.04095)0.982:0.06858,(Gapdh_3_Trichonympha_sp._HsT36|Group2:0.08384,Gapdh_4_Trichonympha_agilis|Group2:0.07535)0.860:0.02777)0.691:0.04609)1.000:0.15929,((Gapdh_6_Trichomitus_batrachorum|Group2:0.07461,Gapdh_9_Trichomitus_batrachorum|Group2:0.33544)0.999:0.13691,((Gapdh_2_Trichomonas_vaginalis|Group2:0.05928,Gapdh_8_Tetratrichomonas_gallinarum|Group2:0.10568)0.995:0.09495,(((Gapdh_10_Joenia_annectens|Group2:0.03920,Gapdh_3_Gigantomonas_herculea|Group2:0.04068)0.989:0.06806,(Gapdh_8_Joenina_pulchella|Group2:0.04606,(Gapdh_13_Stephanonympha_sp._Nk3|Group2:0.07299,(Gapdh_8_Macrotrichomonas_sp._GfMG7|Group2:0.06135,(Gapdh_11_Macrotrichomonas_sp._GfMG19|Group2:0.09964,Gapdh_8_Devescovina_sp._Nk9|Group2:0.03501)0.300:0.02664)0.939:0.03535)0.897:0.04004)0.777:0.03915)0.988:0.06718,(Gapdh_8_Monocercomonas_sp.|Group2:0.14454,(Gapdh_7_Histomonas_meleagridis|Group2:0.09818,(Gapdh_6_Tritrichomonas_foetus|Group2:0.02150,Gapdh_8_Tritrichomonas_foetus|Group2:0.19219)1.000:0.09531)0.472:0.01716)0.936:0.03481)0.976:0.05690)0.806:0.03336)0.742:0.03687)0.817:0.05312,((Gapdh_1_Holomastigotoides_mirabile|Group2:0.11931,Gapdh_4_Spirotrichonympha_leidyi|Group2:0.15644)0.998:0.15335,Gapdh_3_Hypotrichomonas_acosta|Group2:0.36285)0.318:0.02841)1.000:0.30695,(Gapdh_8_Trimastix_pyriformis|Group2:0.32035,(Gapdh_13_Monocercomonoides_sp._PA203|Group2:0.11904,Gapdh_15_Monocercomonoides_sp._PA|Group2:0.05630)0.979:0.15269)0.991:0.17121)0.952:0.12946)0.922:0.09541,(((Gapdh_3_Pyrocystis_lunula|Group2:0.21172,Gapdh_8_Eutreptiella_sp._MBIC11104|Group2:0.18577)0.999:0.23057,(((GapA_8_Galdieria_sulphuraria|Group2:0.16419,(Gapdh_8_Porphyra_yezoensis|Group2:0.21965,(Gapdh_2_Gracilaria_gracilis|Group2:0.05159,Gapdh_3_Chondrus_crispus|Group2:0.04358)0.994:0.08456)0.811:0.04344)0.963:0.06664,(((GapA_6_Cladophora_rupestris|Group2:0.06074,GapA_8_Cladophora_albida|Group2:0.04404)0.998:0.10876,(((GapA_6_Derbesia_sp._2773-1|Group2:0.13505,GapA_10_Ulva_sp._EE2|Group2:0.12429)0.668:0.03309,(GapA_5_Codium_sp._HEC_15711|Group2:0.04733,GapA_7_Bryopsis_sp._EE4|Group2:0.04914)0.997:0.10812)0.230:0.01222,GapA_7_Bornetella_sphaerica|Group2:0.08206)0.905:0.03702)0.783:0.03231,((((GapA_5_Chlorella_sp._JP-2005|Group2:0.09966,GapA_6_Scenedesmus_vacuolatus|Group2:0.06022)0.847:0.03586,(Gapdh_3_Botryococcus_braunii|Group2:0.09171,GapA_8_Cyanophora_paradoxa|Group2:0.18289)0.813:0.01888)0.921:0.02113,((GapA_5_Scherffelia_dubia|Group2:0.12830,((GapA_5_Ostreococcus_lucimarinus|Group2:0.04941,GapA_6_Ostreococcus_tauri|Group2:0.04115)0.982:0.04808,(GapA_1_Micromonas_sp._RCC299|Group2:0.05067,Gapdh_3_Micromonas_pusilla_CCMP1545|Group2:0.06359)0.795:0.02263)0.997:0.08815)0.664:0.02929,((((GapB_2_Ostreococcus_lucimarinus|Group2:0.01969,GapB_2_Ostreococcus_tauri|Group2:0.01877)0.938:0.03057,(GapB_2_Micromonas_sp._RCC299|Group2:0.01866,Gapdh_1_Micromonas_pusilla_CCMP1545|Group2:0.01783)0.824:0.01752)1.000:0.14111,((GapA_9_Mesostigma_viride|Group2:0.00014,GapB_6_Mesostigma_viride|Group2:0.00606)1.000:0.08927,(GapB_9_Chlorokybus_atmophyticus|Group2:0.06732,(GapA_9_Chara_vulgaris|Group2:0.07858,(((GapA_7_Marchantia_polymorpha|Group2:0.00017,GapB_9_Marchantia_polymorpha|Group2:0.00994)0.995:0.04895,(Gapdh_15_Oryza_sativa_Japonica_Group|Group2:0.04068,(GapB_7_Spinacia_oleracea|Group2:0.06259,((GapA_5_Pisum_sativum|Group2:0.02594,(GapB_1_Thellungiella_halophila|Group2:0.01652,(GapB_2_Arabidopsis_lyrata_subsp._lyrata|Group2:0.00015,GapB_3_Arabidopsis_thaliana|Group2:0.00313)0.986:0.02804)0.942:0.01928)0.898:0.01366,((Gapdh_10_Populus_trichocarpa|Group2:0.01471,Gapdh_4_Populus_trichocarpa|Group2:0.00745)0.882:0.01254,(Gapdh_14Ricinus_communis|Group2:0.00323,((Gapdh_11_Selaginella_moellendorffii|Group2:0.00017,Gapdh_8_Selaginella_moellendorffii|Group2:0.00600)0.997:0.05253,(Gapdh_3_Vitis_vinifera|Group2:0.02109,GapB_8_Capsicum_annuum|Group2:0.03559)0.024:0.00674)0.796:0.00855)0.780:0.00572)0.774:0.00624)0.402:0.00679)0.923:0.01792)0.930:0.02226)0.110:0.00722,(GapA_7_Spirogyra_sp._SAG_170.80|Group2:0.07781,GapB_5_Coleochaete_scutata|Group2:0.06467)0.939:0.03054)0.829:0.02493)0.422:0.02415)0.868:0.01988)0.966:0.04515)0.909:0.02980,((GapA_8_Mesostigma_viride|Group2:0.01019,Gapdh_8_Mesostigma_viride|Group2:0.00015)0.999:0.06946,((GapA_1_Chlorokybus_atmophyticus|Group2:0.08687,(GapA_7_Chara_vulgaris|Group2:0.01525,Gapdh_3_Chara_vulgaris|Group2:0.00015)0.997:0.08920)0.806:0.03575,(((GapA_10_Klebsormidium_flaccidum|Group2:0.10161,(((GapA_1_Sphagnum_cuspidatum|Group2:0.05649,((((GapA_1_Arabidopsis_thaliana|Group2:0.03002,((GapA_9_Zea_mays|Group2:0.02057,Gapdh_4_Oryza_sativa_Japonica_Group|Group2:0.01076)0.993:0.03396,((Gapdh_13_Ricinus_communis|Group2:0.01809,(GapA_2_Pisum_sativum|Group2:0.04311,Gapdh_5Populus_trichocarpa|Group2:0.03471)0.236:0.00441)0.955:0.02326,(GapA_3Arabidopsis_thaliana|Group2:0.01684,GapA_7_Thellungiella_halophila|Group2:0.02112)0.952:0.01814)0.807:0.00782)0.843:0.01369)0.723:0.02155,Gapdh_12_Vitis_vinifera|Group2:0.04474)0.800:0.01280,GapA_6_Spinacia_oleracea|Group2:0.03649)0.994:0.04937,Gapdh_6Selaginella_moellendorffii|Group2:0.04998)0.868:0.01618)0.842:0.01257,GapA_4_Marchantia_polymorpha|Group2:0.04720)0.734:0.01391,(Gapdh_8_Physcomitrella_patens_subsp._patens|Group2:0.01477,(GapA_5_Physcomitrella_patens|Group2:0.01546,GapA_7_Physcomitrella_patens|Group2:0.01337)0.821:0.00711)0.992:0.03975)0.911:0.01970)0.860:0.01783,GapA_8_Spirogyra_sp.|Group2:0.09218)0.282:0.00530,GapA_10_Coleochaete_scutata|Group2:0.08585)0.855:0.01852)0.922:0.03431)0.907:0.02138)0.943:0.02658)0.734:0.00719)0.926:0.02459,((GapA_1_Spermatozopsis_similis|Group2:0.13313,Gapdh_8_Chlamydomonas_sp._W80|Group2:0.12300)0.626:0.03439,(Gapdh_8_Dunaliella_salina|Group2:0.13552,(Gapdh_5_Volvox_carteri_f._nagariensis|Group2:0.01778,(GapA_10_Chlamydomonas_reinhardtii|Group2:0.01422,GapA_6_Chlamydomonas_incerta|Group2:0.00484)0.939:0.02158)0.955:0.03919)0.792:0.02086)0.450:0.00542)0.881:0.03021)0.991:0.10171)0.974:0.08516,((Gap2_Prochlorococcus_marinus|Group2:0.13929,Gap2_Synechococcus_sp._WH_8102|Group2:0.23883)1.000:0.20057,(((Gap2_Pseudanabaena_sp._PCC_6903|Group2:0.01342,Gap2_Spirulina_sp._PCC_6313|Group2:0.01045)1.000:0.14111,((Gap2_Nostoc_sp._PCC_7107|Group2:0.04715,(Gap2_Anabaena_sp.|Group2:0.02633,Gap2_Fischerella_muscicola_UTEX_1829|Group2:0.07639)0.333:0.01861)0.999:0.11545,(Gap2_Gloeobacter_violaceus_PCC_7421|Group2:0.20895,Gap2_Thermosynechococcus_elongatus_BP-1|Group2:0.19337)0.942:0.05598)0.192:0.02058)0.950:0.04260,(Gap2_Synechocystis_sp._PCC_6803|Group2:0.15250,(Gap2_Lyngbya_aestuarii_PCC_7419|Group2:0.10065,(Gap2_Prochloron_didemni|Group2:0.11156,Gap2_Stanieria_cyanosphaera_PCC_7437|Group2:0.11444)0.703:0.04054)0.547:0.03816)0.485:0.02355)0.700:0.02954)0.911:0.05592)0.822:0.06592)0.991:0.18976,((Gapdh_8_Bigelowiella_natans|Group2:0.31145,Gapdh_8_Phytophthora_infestans_T30-4|Group2:0.52271)1.000:0.98041,(((Gapdh_15Micromonas_pusilla_CCMP1545|Group2:0.10904,Gapdh_6_Micromonas_sp._RCC299|Group2:0.08617)0.971:0.10825,(Gapdh_13_Ostreococcus_lucimarinus_CCE9901|Group2:0.08665,Gapdh_5_Ostreococcus_tauri|Group2:0.19483)1.000:0.31712)0.988:0.12794,((Gapdh_12_Volvox_carteri_f._nagariensis|Group2:0.03489,Gapdh_8_Chlamydomonas_reinhardtii|Group2:0.10640)1.000:0.29260,(Gapdh_15_Thalassiosira_pseudonana_CCMP1335|Group2:0.29610,(Gapdh_7_Isochrysis_galbana|Group2:0.29992,(Gapdh_10_Rhynchopus_sp._ATCC_50231|Group2:0.13846,(Gapdh_15_Diplonema_sp._ATCC_50225|Group2:0.17825,Gapdh_8_Diplonema_sp._ATCC_50224|Group2:0.16678)0.567:0.03739)0.693:0.07113)0.975:0.15577)0.964:0.15312)0.070:0.01335)1.000:0.46142)0.904:0.08579)0.959:0.10766)0.997:0.22257)0.926:0.08354,((((((((Cyano_3Cylindrospermopsis_raciborskii_CS-505|Group2:0.01852,Cyano_3_Raphidiopsis_brookii_D9|Group2:0.01052)1.000:0.11424,((Cyano_5_Nodularia_spumigena_CCY9414|Group2:0.04482,(Cyano_1_Nostoc_punctiforme_PCC_73102|Group2:0.04703,Cyano_1_Fischerella_muscicola_UTEX_1829|Group2:0.08025)0.867:0.01844)0.929:0.02547,(Cyano_3_Anabaena_variabilis|Group2:0.00731,Cyano_5_Nostoc_sp._PCC_7120|Group2:0.00858)0.860:0.01479)0.060:0.01220)0.984:0.06042,(Cyano_8_Synechocystis_sp._PCC_6803|Group2:0.23421,Cyano_4_Oscillatoria_sp._PCC_6506|Group2:0.08125)0.814:0.05550)0.489:0.02887,(Cyano_1_Gloeobacter_violaceus_PCC_7421|Group2:0.14889,Cyano_2_Cyanothece_sp._PCC_7425|Group2:0.09320)0.512:0.03267)0.902:0.02878,(((Cyano_5_Arthrospira_maxima_CS-328|Group2:0.00511,Cyano_6_Arthrospira_platensis_str._Paraca|Group2:0.01360)1.000:0.11904,(Cyano_2_Lyngbya_sp._PCC_8106|Group2:0.00016,Cyano_8_Lyngbya_aestuarii_PCC_7419|Group2:0.02385)1.000:0.12316)0.990:0.07694,((Cyano_4_Cyanothece_sp._PCC_7424|Group2:0.03566,Cyano_6Cyanothece_sp._PCC_7822|Group2:0.04509)0.996:0.06971,(Cyano_2_Microcystis_aeruginosa_NIES-843|Group2:0.11501,(Cyano_3_Cyanothece_sp._PCC_8802|Group2:0.05093,(Cyano_3_Cyanothece_sp._ATCC_51142|Group2:0.07273,Cyano_6_cyanobacterium_UCYN-A|Group2:0.16361)0.924:0.04401)0.868:0.03795)0.959:0.04493)0.909:0.03835)0.812:0.02445)0.743:0.00745,Cyano_3_Thermosynechococcus_elongatus_BP-1|Group2:0.21295)0.791:0.01159,((Cyano_6_Stanieria_cyanosphaera_PCC_7437|Group2:0.03862,(Cyano_6_Microcoleus_chthonoplastes_PCC_7420|Group2:0.07901,Cyano_1_Acaryochloris_marina_MBIC11017|Group2:0.11543)0.942:0.05094)0.961:0.04110,(Cyano_5_Trichodesmium_erythraeum_IMS101|Group2:0.15295,Cyano_1_Synechococcus_sp._PCC_7335|Group2:0.22936)0.760:0.01275)0.953:0.02765)0.943:0.04462,(Cyano_6_Synechococcus_elongatus_PCC_7942|Group2:0.38022,Cyano_6_Synechococcus_sp._PCC_7002|Group2:0.19876)0.106:0.08298)0.996:0.17341)0.955:0.07525,(Gapdh_13_Trypanosoma_brucei_gambiense_DAL972|Group2:0.06047,(Gapdh_13_Leishmania_infantum|Group2:0.11933,Gapdh_4_Trypanosoma_cruzi|Group2:0.10566)0.582:0.03451)1.000:0.22184)0.533:0.02819)0.953:0.06729,(((Gapdh_13_Mallomonas_rasilis|Group2:0.14373,Gapdh_5_Ochromonas_danica|Group2:0.19338)0.999:0.19796,(GapC_1_Blastocystis|Group2:0.31067,(((GapC_2_Achlya_bisexualis|Group2:0.11665,Gapdh_2_Apodachlya_brachynema|Group2:0.07370)0.981:0.06242,(Gapdh_7_Pythium_graminicola|Group2:0.10256,(GapC_1_Phytophthera_infestans|Group2:0.05498,Gapdh_8_Phytophthora_palmivora|Group2:0.02652)0.993:0.08177)0.296:0.03391)0.982:0.07618,((Gapdh_2_Ascophyllum_nodosum|Group2:0.08201,Gapdh_8_Ectocarpus_siliculosus|Group2:0.07923)0.985:0.08168,(Gapdh_8_Phaeodactylum_tricornutum|Group2:0.05968,(Gapdh_3_Odontella_sinensis|Group2:0.06589,Gapdh_9_Thalassiosira_pseudonana_CCMP1335|Group2:0.11997)0.936:0.03653)1.000:0.14368)0.789:0.02775)0.859:0.04985)0.525:0.03353)0.919:0.04994,(((Gapdh_13_Diplonema_sp._ATCC_50224|Group2:0.26312,Gapdh_13_Zea_mays|Group2:0.14345)0.910:0.06051,((Gapdh_7_Porphyra_yezoensis|Group2:0.10804,(Gapdh_15_Chondrus_crispus|Group2:0.08417,(Gapdh_3Gracilaria_gracilis|Group2:0.06672,Gapdh_8_Gracilaria_lemaneiformis|Group2:0.07507)0.853:0.03197)0.998:0.12246)0.997:0.11886,(Gapdh_4_Mesostigma_viride|Group2:0.22332,((Gapdh_9Physcomitrella_patens_subsp._patens|Group2:0.14181,(Gapdh_3_Selaginella_moellendorffii|Group2:0.31037,((Gapdh_7_Oryza_sativa_Japonica_Group|Group2:0.05014,(Gapdh_13_Sorghum_bicolor|Group2:0.00564,Gapdh_9_Zea_mays|Group2:0.01298)0.984:0.03508)0.651:0.02226,(Gapdh_1_Vitis_vinifera|Group2:0.04301,(Gapdh_3_Ricinus_communis|Group2:0.05121,(Gapdh_15_Arabidopsis_thaliana|Group2:0.07757,Gapdh_1_Populus_trichocarpa|Group2:0.05073)0.757:0.00436)0.778:0.01297)0.868:0.01983)0.998:0.10132)0.858:0.04018)0.952:0.06899,(Gapdh_13_Chara_vulgaris|Group2:0.18064,(((Gapdh_5_Selaginella_moellendorffii|Group2:0.12250,Gapdh_4_Physcomitrella_patens_subsp._patens|Group2:0.52034)0.326:0.04497,((Gapdh_3_Populus_trichocarpa|Group2:0.03076,(Gapdh_9_Vitis_vinifera|Group2:0.06968,Gapdh_8_Ricinus_communis|Group2:0.03696)0.888:0.01676)0.787:0.02409,((Gapdh_9_Populus_trichocarpa|Group2:0.06421,(Gapdh_4Ricinus_communis|Group2:0.02935,(Gapdh_4_Vitis_vinifera|Group2:0.04515,Gapdh_8_Arabidopsis_thaliana|Group2:0.05527)0.836:0.02825)0.523:0.02795)0.591:0.02295,(((Gapdh_12_Populus_trichocarpa|Group2:0.10835,(Gapdh_1_Zea_mays|Group2:0.05387,Gapdh_6_Oryza_sativa_Japonica_Group|Group2:0.03220)0.989:0.05374)0.559:0.02633,(((Gapdh_15_Zea_mays|Group2:0.02706,Gapdh_7_Sorghum_bicolor|Group2:0.08651)0.947:0.03137,Gapdh_8_Oryza_sativa_Japonica_Group|Group2:0.03880)0.513:0.01987,Gapdh_7Oryza_sativa_Japonica_Group|Group2:0.01558)0.957:0.02827)0.659:0.01952,Gapdh_6_Vitis_vinifera|Group2:0.03585)0.879:0.01623)0.127:0.00842)0.995:0.06966)0.903:0.03286,((Gapdh_13_Physcomitrella_patens_subsp._patens|Group2:0.10341,Gapdh_11_Klebsormidium_flaccidum|Group2:0.22423)0.803:0.05357,Gapdh_1_Coleochaete_scutata|Group2:0.13495)0.475:0.02448)0.901:0.04038)0.950:0.04840)0.904:0.03656)0.906:0.03747)0.768:0.03110)0.342:0.01560,((((GapC_1_Homo_sapiens|Group2:0.20435,(GapC_1_Drosophila_melanogaster|Group2:0.15872,GapC_1_Schistosoma_mansoni|Group2:0.24077)0.522:0.04098)0.920:0.03920,((Gapdh_4_Pyrenomonas_salina|Group2:0.08559,Gapdh_8_Guillardia_theta|Group2:0.08001)1.000:0.21475,(Gapdh_15_Polysphondylium_pallidum_PN500|Group2:0.11830,Gapdh_8_Dictyostelium_discoideum_AX4|Group2:0.13787)0.998:0.14762)0.283:0.01893)0.889:0.03058,((GapC_1_Emericella_nidulans|Group2:0.14089,GapC_2_Claviceps_purpurea|Group2:0.19464)0.995:0.11726,(Gapdh_3_Pavlova_lutheri|Group2:0.07263,(Gapdh_8Isochrysis_galbana|Group2:0.13814,Gapdh_8_Prymnesium_parvum|Group2:0.08969)0.272:0.02296)1.000:0.19877)0.839:0.03033)0.914:0.03584,((((GapC_1_Heterosigma_akashiwo|Group2:0.16287,Gapdh_13_Haramonas_dimorpha|Group2:0.10649)0.907:0.07303,(Gapdh_4_Olisthodiscus_luteus|Group2:0.15710,(Gapdh_1_Vaucheria_litorea|Group2:0.16829,Gapdh_3_Ascophyllum_nodosum|Group2:0.16107)0.998:0.12964)0.867:0.06283)0.793:0.02844,((Gapdh_3_Perkinsus_marinus_ATCC_50983|Group2:0.10678,(Gapdh_15_Perkinsus_marinus_ATCC_50983|Group2:0.10772,Gapdh_6_Perkinsus_marinus_ATCC_50983|Group2:0.02472)1.000:0.12426)0.991:0.07926,((((Gapdh_3_Cryptosporidium_hominis|Group2:0.07222,Gapdh_6_Cryptosporidium_muris_RN66|Group2:0.22071)1.000:0.19661,((Gapdh_4_Babesia_bovis|Group2:0.16076,(Gapdh_4_Theileria_annulata_strain_Ankara|Group2:0.07887,(Gapdh_6_Theileria_annulata|Group2:0.20523,Gapdh_9_Theileria_parva|Group2:0.38882)1.000:0.28096)0.989:0.12908)0.996:0.15170,(Gapdh_6_Toxoplasma_gondii_VEG|Group2:0.19619,(Gapdh_8_Plasmodium_yoelii_yoelii|Group2:0.07751,(Gapdh_13_Plasmodium_brasilianum|Group2:0.05106,(Gapdh_2_Plasmodium_falciparum|Group2:0.10937,Gapdh_12_Plasmodium_knowlesi_strain_H|Group2:0.07156)0.553:0.02880)0.915:0.05032)1.000:0.24132)0.504:0.02915)0.898:0.03720)0.926:0.04456,(Gapdh_8_Chromera_velia|Group2:0.11924,GapC_1_Blepharisma_intermedium|Group2:0.29939)0.834:0.04155)0.112:0.01707,(GapC_1_Karenia_mikimotoi|Group2:0.22659,((Gapdh_5_Symbiodinium_sp._JCUCS-1|Group2:0.06418,(Gapdh_7_Gymnodinium_simplex|Group2:0.10958,Gapdh_7_Symbiodinium_sp._P083-2|Group2:0.04979)0.910:0.04651)0.189:0.03115,(((((GapC_1_Amphidinium_operculatum|Group2:0.11211,(Gapdh_4_Karenia_brevis|Group2:0.07387,Gapdh_4_Karlodinium_micrum|Group2:0.11204)0.972:0.05033)0.903:0.02704,(Gapdh_8_Polarella_glacialis|Group2:0.09870,Gapdh_3_Lepidodinium_chlorophorum|Group2:0.05624)0.849:0.02935)0.730:0.01784,(Gapdh_6_Akashiwo_sanguinea|Group2:0.09513,(Gapdh_7_Pfiesteria_piscicida|Group2:0.08977,Gapdh_7_Scrippsiella_trochoidea|Group2:0.03645)0.009:0.01157)0.891:0.02662)0.800:0.01649,(Gapdh_13_Heterocapsa_triquetra|Group2:0.08395,Gapdh_3_Gonyaulax_polyedra|Group2:0.12658)0.858:0.02338)0.849:0.02771,Gapdh_15_Alexandrium_fundyense|Group2:0.05632)0.659:0.03185)0.997:0.14291)0.855:0.03750)0.874:0.02226)0.932:0.04441)0.252:0.01834,((Gapdh_6_Phytophthora_infestans_T30-4|Group2:0.17737,(GapC_1_Achlya_bisexualis|Group2:0.06802,Gapdh_13_Plectospira_myriandra|Group2:0.10940)0.544:0.04453)0.885:0.04599,(Gapdh_12_Thalassiosira_pseudonana_CCMP1335|Group2:0.13912,(GapC_1_Odontella_sinensis|Group2:0.14475,GapC_1_Phaeodactylum_tricornutum|Group2:0.20112)0.956:0.06025)1.000:0.14994)0.892:0.04199)0.989:0.06821)0.709:0.01164)0.854:0.02054)0.914:0.02668)0.834:0.01403,((Gapdh_8_Mastigamoeba_balamuthi|Group2:0.40807,((Gapdh_13_Encephalitozoon_intestinalis_ATCC_50506|Group2:0.44258,Gapdh_6_Enterocytozoon_bieneusi_H348|Group2:1.10213)0.945:0.17878,(Gapdh_14_Micromonas_pusilla_CCMP1545|Group2:0.74194,Gapdh_8_Micromonas_sp._RCC299|Group2:0.44830)0.951:0.18557)0.964:0.15895)0.381:0.05221,(Gapdh_3_Bigelowiella_natans|Group2:0.43068,(((GapC1_Nannochloropsis|Group1:0.20970,(((GapC1_Haramonas|Group1:0.07931,GapC1_pHeterosig|Group1:0.08895)1.000:0.17114,((GapC1_Ascophyllum|Group1:0.08986,GapC1_Vaucheria|Group1:0.08378)0.974:0.08177,(GapC1_Aureococcus|Group1:0.15549,((GapC1_pHeterocap|Group1:0.05147,(GapC1_pPolarella|Group1:0.07679,((GapC1_pGsimplex|Group1:0.02108,(GapC1_Lepido-per|Group1:0.12756,(GapC1_pAmphidini|Group1:0.08101,GapC1_pJCUCS|Group1:0.02894)0.158:0.01556)0.166:0.00556)1.000:0.07806,GapC1_p1Gonyaula|Group1:0.04585)0.929:0.02203)0.559:0.01401)0.955:0.03103,GapC1_pScripsiel|Group1:0.01002)1.000:0.16987)0.991:0.09498)0.818:0.05654)0.948:0.05914,((GapC1_Mallomonas|Group1:0.08033,GapC1_Ochromonas|Group1:0.17227)1.000:0.17086,(GapC1_Olisthodiscus|Group1:0.12844,(((GapC1_1Phaeodact|Group1:0.04217,GapC1_Fragilariopsis|Group1:0.07325)0.870:0.01884,(GapC1_1Odontella|Group1:0.04241,GapC1_Thalassiosira|Group1:0.06097)0.790:0.01971)1.000:0.18295,(GapC1_pPyrenomon|Group1:0.04711,((GapC1_Chroomonas|Group1:0.03739,GapC1_Cryptomonas|Group1:0.05752)0.963:0.04525,GapC1_pGuillardi|Group1:0.06793)0.686:0.01402)0.997:0.12660)0.936:0.07822)0.327:0.03630)0.209:0.01650)0.724:0.03649)0.998:0.18541,(GapC1_pToxoplasm|Group1:0.21693,(GapC1_Chromera|Group1:0.22385,(GapC1_pPavlovaAY|Group1:0.18912,((GapC1_Lepido-hap|Group1:0.09196,(GapC1_1brevis|Group1:0.01170,GapC1_1mikimotoi|Group1:0.00551)0.958:0.02305)0.618:0.01163,((GapC1_Emiliania|Group1:0.00922,(GapC1_pIsochryAY|Group1:0.07115,GapC1_Prymnesium|Group1:0.07213)0.728:0.02527)0.990:0.05779,GapC1_1micrum|Group1:0.01807)0.189:0.00705)0.997:0.15515)0.982:0.10820)0.492:0.01638)0.988:0.13870)0.985:0.12816,((GapC_1_Halteria_grandinella|Group2:0.05752,Gapdh_6_Halteria_grandinella|Group2:0.22679)1.000:0.29939,(GapC_Paramecium|Group2:0.19211,(GapC_Tetrahymen|Group2:0.04665,Gapdh_8_Tetrahymena_thermophila_SB210|Group2:0.17161)0.999:0.16694)0.978:0.11257)0.922:0.07116)0.516:0.03226)0.799:0.03060)0.578:0.01543,(((Gapdh_12_Scenedesmus_vacuolatus|Group2:0.11902,(Gapdh_13_Volvox_carteri_f._nagariensis|Group2:0.07144,Gapdh_4_Chlamydomonas_reinhardtii|Group2:0.03085)1.000:0.24326)0.981:0.10765,((Gapdh_13_Micromonas_pusilla_CCMP1545|Group2:0.09248,Gapdh_3_Micromonas_sp._RCC299|Group2:0.06899)1.000:0.15992,(GapC_2_Candida_albicans|Group2:0.10369,(GapC_1_S._cerivisiae|Group2:0.11066,GapC_1_Zygosaccharomyces_rouxii|Group2:0.18535)0.992:0.11856)1.000:0.16272)0.916:0.06393)0.819:0.02185,(Gapdh_13_Entamoeba_dispar_SAW760|Group2:0.24799,((Gapdh_15_Spironucleus_barkhanus|Group2:0.14131,Gapdh_6_Hexamita_inflata|Group2:0.16276)0.999:0.20859,(GapC_1_Giardia_intestinalis|Group2:0.27664,Gapdh_4_Giardia_intestinalis|Group2:0.78994)0.763:0.05913)0.991:0.15227)0.759:0.01733)0.872:0.02373);
