# Supplementary material for: Functional Divergence and Convergent Evolution in the Plastid-Targeted Glyceraldehyde-3-Phosphate Dehydrogenases of Diverse Eukaryotic Algae
Source: PLoS One. 2013 Jul 30;8(7):e70396. doi: 10.1371/journal.pone.0070396 (PMC3728087; doi:10.1371/journal.pone.0070396)
Supplement: Data S1 — (ZIP) [file pone.0070396.s003.zip › Supplementary Data/Euk_Cyano_Models2.fst]

>Cyano_1_Acaryochloris_marina_MBIC11017|Group2
TIKIGINGFGRIGRLVFRAGINNPN--IEFVGINDLVPAENIAYLLKYDSTHGPFRGTVA
-G---I-----MVNDKFIPCTAIRNPEELPWGRLGAEYVVEATGLFTTFDTASKHLAAGA
KRVTISAPTK---E---TLLMGVNHDLYNPQHTVVSNASCTTNCLAPIAKVIHDNFGFAE
GLMTTVHAMTATQPTVDGPSKKDLRGGRSAAQNIIPASTGAAKAVTLVLPELKGKLTGMA
LRVPTPDVSVVDLTFRTERSTTYADICAAMRTAAYG-E-LKGILGYTEDAVVSTDFTSDP
HSSIFDAGAGMELNSNFFKVVAWYDNEWGYSNRMIDLIQSMAAKE--
>Cyano_1_Fischerella_muscicola_UTEX_1829|Group2
------NGFGRIGRLVFRAGITNPN--IEFVGINDLVPPDNLAYLLKYDSTHGIYKGKVE
-G---I-----IVDGHFVPCVSMRNPAELPWGKLGADYVVESTGLFTNYEGAANHLQAGA
KRVVISAPTK---D---TLLMGVNHQLFDPADTVVSNASCTTNCLAPIAKVINDNFGLTE
GLMTTVHAMTATQPTVDGPSKKDWRGGRGAAQNI-SLSTGAAKAVALVLPELKGKLTGMA
FRVPTPDVSVVDLTFKTAKATSYQEICAAMKAAATG-E-LKGILGYTDEEVVSTDFQGDT
HSSIFESGAGIELNSNFFKVVAWYDNEWG------------------
>Cyano_1_Gloeobacter_violaceus_PCC_7421|Group2
----------RIGRLVLRAGLDNPD--LEFVGINDLVPPDNLAYLLKHDSTHGRFKGTVE
-G---M-----VVNGRFIPCTAIKNPVELPWGSLGVDYVVESTGLFTGYDGASHHLAAGA
RRVVITAPTK---D---TLLMGVNHDQFDPDDLIVSNASCTTNCLAPVAKVIHERFGLAE
GLMTTVHAMTATQPTVDGPSKKDWRGGRGAAQNVIPSSTGAAKAVTLVLPELKGRLTGMA
FRVPVPNVSVVDLTFKTEQPTSYKAICAAMKEASEN-E-LAGILGYTEEQVVSSDFIGDA
HSSIFDAGAGIELNSQFFK----------------------------
>Cyano_1_Nostoc_punctiforme_PCC_73102|Group2
KLKVGINGFGRIGRLVLRAGLDNPN--IEFVGINDLVPPDNLAYLLKYDSTHGQLKHKVE
-G---I-----LIDGHFIPCVSMRNPAELPWGKLGADYVVEATGLFTDYEGAANHLKAGA
KRVVISAPTK---D---TLLMGVNHHLFDPGDIIVSNASCTTNCLAPIAKVINDNFGLTE
GLMTTVHAMTATQPTVDGPSKKDWRGGRGASQNIIPSSTGAAKAVALVLPELKGRLTGMA
LRVPTPDVSVVDLTFKTAKATSYKEICAAMKEAAAG-S-LAGILGYTDEEVVSTDFQGDT
HSSIFDAGAGIELNSNFFKVIAWYDNEWGYSNRVIDLMLSISQKE--
>Cyano_1_Synechococcus_sp._PCC_7335|Group2
VLKVGINGFGRIGRLVFRAAVNNSN--IEFVGINDLVAPETLAYLLKYDSTHGTFPGEVE
-G---I-----IVNSHYIPCTSIRNPAELPWADLGADYVVEATGRFTTHDTANAHLTAGA
KRVVISAPTK---S---TFLVGVNHETFNPADCIVSNASCTTNCLAPIAKVINDNFGLVE
GLMTTIHASTATQYTVDSPSSKDLRSGRGAGQNLIPASTGAAKAVTLVLPELTGKLTGMA
VRVPTPDVSVVDLTFRTEQATSYTEICERMKAAAQN-E-LRGILGYTEEPLVSSDFTGDP
RSSIFDAKAGMELNDRFFKVLSWYDNEWGYSNRVMDLMLYMAQTE--
>Cyano_2_Cyanothece_sp._PCC_7425|Group2
TLKIGINGFGRIGRLVFRAGINHPN--LEFVGINDLVPSDNIAYLLKYDSTHGKFSGSVE
-G---I-----VVNGKLIPCVSIKDPAQLPWADLGVDYVVEGTGLFTGYEGAAKHLQAGA
KRVVITAPTK---D---TLLMGVNHHQFNPAHTIVSNASCTTNCLAPIAKVINDNFGLVE
GLMTTVHAMTATQPTVDGPSKKDWRGGRGASQNIIPSSTGAAKAVALVLPELKGKLTGMA
FRVPTPDVSVVDLTFKTAQATSYKDICAAMKAASEG-E-LAGILGYTEEAVVSNDFRGDT
HSSIFDADAGIELNSNFFKVVSWYDNEWGYSCRVVDLLLHMAATE--
>Cyano_2_Lyngbya_sp._PCC_8106|Group2
AIKVAINGFGRIGRLVMRSAIKNPE--IEFVAINDLVPAENLAYLFKYDSTHGKLESQVE
-H---I-----IVDGHSIRCTSVRNPAELPWKEMGVDYVVESTGLFTTYDGASNHLTAGA
KRVIISAPTK---D---TLLMGVNHEEFNPQHLIVSNASCTTNCLAPIAKVIQDNFGLAE
GLMTTVHSMTATQPTVDGPSKKDFRGGRGAAQNIIPASTGAAKAVTLVLPELKGKLTGMA
FRVPTPNVSVVDLTFKTEKSTSYKEICAAMKAASEG-A-MKGVLGYTEDPVVSTDFITDS
HSSIFDADAGMELNSNFFKVVSWYDNEWGYSCRVVDLMLLIAKKD--
>Cyano_2_Microcystis_aeruginosa_NIES-843|Group2
KVRVAINGFGRIGRLVFRAGIQNPD--FEFVGINDLVPSDNIAYLLKYDSTHGRFQGTVE
-G---I-----VVDGKFIPCYSIKDPAQLPWGATGADYVVESTGLFTTAEGAGKHLEAGA
KRVVISAPTK---D---TIVLGVNDNEYDPADLIVSNASCTTNCLAPITKVINDNFGLAE
GLMTTVHSMTATQPTVDGPSKKDWRGGRGAGQNIIPSSTGAAKAVTLVIPSLKGKLTGMA
FRVPTPNVSAVDLTFKTEKATSYEEICAAMKAASEG-P-MKGILGYTDEEVVSSDFITDP
HSSIFDAKAGIQLNANFFKVVSWYDNEWGYSCRMLDLMKMMAAKE--
>Cyano_3Cylindrospermopsis_raciborskii_CS-505|Group2
KLKIAINGFGRIGRLVLRAGINNPN--VEFVGINDLVPPDNLAYLLKYDSTHGKLKNQIE
-G---M-----VIDGHFIPCVSVRNPAELTWGKLDVDYVVESTGLFTDFTGAESHLQAGA
KRVVISAPTK---D---TIVVGVNHESYNPNDFIVSNASCTTNCLAPIAKVINDNFGLAE
GLMTTVHAMTATQPTVDGPSKKDWRGGRGAAQNIIPSSTGAAKAVALVLPELKGKLTGMA
FRVPTPDVSVVDLTFKTVQATSYKDICAAMKQAATG-S-LVGILGYTDEEVVSTDFQGDA
HSSIFDAGAGIELNSHFFKVVSWYDNEWGYSNRVVDLIVYMAQRN--
>Cyano_3_Anabaena_variabilis|Group2
KLKVGINGFGRIGRLVLRAGINNPN--IEFVGINDLVPPDNLAYLLKYDSTHGKLRSQVE
-G---I-----VIDGHFIPCVSVRNPAELPWGKLGADYVVESTGLFTDSEGASKHLQAGA
KRVIISAPTK---D---TLLVGVNHDLFDPSDVIVSNASCTTNCLAPIAKVINDNFGLTE
GLMTTVHAMTATQPTVDGPSKKDWRGGRGAAQNIIPSSTGAAKAVALVLPELKGKLTGMA
FRVPIPDVSVVDLTFKTAKATSYKEICAAMKQASEG-S-LAGILGYTDEEVVSTDFQGDT
HSSIFDAGAGIELNSNFFKVVAWYDNEWGYSNRVVDLMLSMIQKE--
>Cyano_3_Cyanothece_sp._ATCC_51142|Group2
KIKVGINGFGRIGRLVFRAGIHNPD--FEFVGINDLVPAKNIAYLLKYDSTHGRFKGTVE
-G---I-----VVDGKFIPCFAIRNPEELPWGQIGVDYVVESTGLFTTHETASKHLTAGA
KRVVISAPTK---D---TFVVGVNDDQYDPDDYIVSNASCTTNCLAPIAKVINDNFGLAE
GLMTTVHAMTATQPTVDGPSKKDLRGGRGAAQNIIPASTGAAKAVTLVIPELKGKLTGMA
LRVPTPDVSVVDLTFKTEKATSYEAICEAMKAAASG-E-LKGVLDYTDEDVVSMDFEGDY
HSSIFDAKAGMELNSNFFKVISWYDNEWGYSSRMLDLMKVMQAKE--
>Cyano_3_Cyanothece_sp._PCC_8802|Group2
TVKVGINGFGRIGRLVFRAGIHNPD--FEFLGINDLVPPDNIAYLLKYDSTHGRFDGTVE
-G---I-----VVNGKFIPCFSIRDPEQLPWGEKGIDYVVESTGLFTTHDTASKHLKAGA
KRVVISAPTK---D---TIVIGVNDCEYDPAHQIVSNASCTTNCLAPIAKVINDNFGLAE
GLMTTVHAMTATQPTVDGPSKKDFRGGRGAAQNIIPASTGAAKAVTLVIPELKGKLTGMA
FRVPTPNVSVVDLTFKTEKTTSYQAICDAMKAASQG-A-FKGILGYTDEEVVSMDFTGDH
HSSIFDANAGIELNSNFFKVVSWYDNEWGYSSRMLDLMKMMAAKE--
>Cyano_3_Raphidiopsis_brookii_D9|Group2
KLKIAINGFGRIGRLVLRAGINNPN--VEFVGINDLVPPDNLAYLLKYDSTHGKLKNQIE
-G---M-----IIDGHFIPCVSVRNPAELPWGKLGVDYVVESTGLFTDFAGAESHLQAGA
KRVVISAPTK---D---TIVVGVNHESYNPNDFIVSNASCTTNCLAPIAKVINDNFGLGE
GLMTTVHAMTATQPTVDGPSKKDWRGGRGAAQNIIPSSTGAAKAVALVLPELKGKLTGMA
FRVPTPDVSVVDLTFKTVQATSYKDICAAMKQAASG-P-LAGILGYTDEEVVSTDFQGDA
HSSIFDAGAGIELNSHFFKVVSWYDNEWGYSNRVVDLIVYMAQKN--
>Cyano_3_Thermosynechococcus_elongatus_BP-1|Group2
TLRVGINGFGRIGRLVLRAGLACDN--LQFVGINDLVPADNLAYLFKYDSTHGMYPGTVK
-G---I-----EIDGQFIPCTAVRNPAELPWGAVGADYVVESTGLFTSYEGAAQHLQAGA
KRVVISAPTK---D---TIVVGVNHDTFDPSDRIVSNASCTTNCLAPVAKVLHASFGLAE
GLMTTVHAVTATQPTVDGPSKKDWRGGRGAGQNIIPASTGAAKAVTLVLPELKGKLTGMA
FRVPTPDVSVVDLTFKTEKATTYGDICAAMKAAAEG-E-LKGILGYTEEAVVSSDFIGDG
RSSIFDATAGIQLNANFFKVVAWYDNEWGYSCRVVDLLKLMAAKE--
>Cyano_4_Cyanothece_sp._PCC_7424|Group2
KIKVGINGFGRIGRLVFRAGLDNPE--IDFIGINDLVPPENIAYLLKYDSTHGRFKGTVE
-G---I-----VVNGKFIRCVSIRNPEELPWKDLGVDYVVESTGLFTKYDGAYKHIQAGA
KRVIISAPTK---D---TFVVGVNHHEFDPADQIVSNASCTTNCLAPVAKVINDNFGLAE
GLMTTIHAMTATQPTVDGPSKKDLRGGRGAAQNIIPASTGAAKAVTLVIPALKGKLTGMA
FRVPTPNVSAVDLTFKTEKATSYQEICQVMKAASEG-E-LKGILAYTDEDVVSTDFTTDP
HSSTFDAGAGIELNSNFFKVVAWYDNEWGYSCRMLDLMLAMEAKE--
>Cyano_4_Oscillatoria_sp._PCC_6506|Group2
TLKVGINGFGRIGRLVVRAGINNPQ--IEFVGINDLVPADNLAYLFKYDSTHGTYPGTVE
-G---I-----SIDGRFIPCTAIRNPTELPWGKLGADYVVESTGLFTDAEGASKHLAGGA
KRVVLSAPTK---D---TFLVGVNHHNFDPADTIVSNASCTTNCLAPIAKVINDNFGLEE
GLMTTVHAMTATQPTVDGPSQKDWRGGRGASQNIIPSSTGAAKAVTLVLPELKGKLTGMA
FRVPTPDVSVVDLTFRTAKETTYDEICAAMKQASEG-E-LKGILGYTEDEVVSMDFRGDA
RSSIFDKKAGIGLNSKFFKVVSWYDNEWGYSNRVIDLMLSMAEKD--
>Cyano_5_Arthrospira_maxima_CS-328|Group2
TIKVGINGFGRIGRLVMRYGSKHPD--IQFVGINDLVPADALAYLLKYDSTHKRFDGQVE
-A---I-----VVNGQTIRCTSIKDPTQLPWKELGVDYVVESTGLFTNYDGAYKHIEAGA
KRVVISAPTK---D---TLVVGVNHQDFDPAHPIVSNASCTTNCLAPISKVIQDNFGLAE
GLMTTVHSLTATQPTVDGPSRKDWRGGRGATQNIIPASTGAAKAVTLVLPELKGRLTGMA
FRVPTPNVSAVDLTFRTEKATTYDEICAAMKSASEG-A-MKGILGYTDEDVVSSDFITDG
HSSIFDAGAGIELNSNFFKIVSWYDNEWGYSCRVIDLMLSMAKAD--
>Cyano_5_Nodularia_spumigena_CCY9414|Group2
KLKVGINGFGRIGRLVLRAGINNPN--IEFVGINDLVPPDNLAYLFKYDSTHGQLRSKVE
-G---I-----VIDGHFIPCMSVRNPAELPWGKLGADYVVESTGLFTDYDGAAKHLQAGA
RRVIISAPTK---E---TLLMGVNHHLFNPADVIVSNASCTTNCLAPIAKVINDNFGLSE
GLMTTVHAMTATQPTVDGPSKKDWRGGRGAAQNIIPSSTGAAKAVALVLPELKGKLTGMA
FRVPTPDVSVVDLTFKTAKATSYQEICAAMKQAAEG-A-LAGILGYTDEAVVSTDFQGDT
HSSIFDAGAGIELNANFFKVVAWYDNEWGYSNRVLDLMLSMSEK---
>Cyano_5_Nostoc_sp._PCC_7120|Group2
KLKVGINGFGRIGRLVLRAGINNPN--IEFVGINDLVPPDNLAYLLKYDSTHGRLRSQVE
-G---I-----VIDGHFIPCVSVRNPAELPWGKLGADYVVESTGLFTDSEGASKHLQAGA
RRVIISAPTK---D---TLLVGVNHDLFDPSDLIVSNASCTTNCLAPIAKVINDNFGLTE
GLMTTVHAMTATQPTVDGPSKKDWRGGRGAAQNIIPSSTGAAKAVALVLPELKGKLTGMA
FRVPTPDVSVVDLTFKTAKATSYKEICAAMKQASEG-S-LAGILGYTDEEVVSTDFQGDT
HSSIFDAGAGIELNSNFFKVVAWYDNEWGYSNRVVDLMLSMVQKE--
>Cyano_5_Trichodesmium_erythraeum_IMS101|Group2
PLKVAINGFGRIGRLVFRAGLNYPD--IEFVGINDLVPPQNLAYLLKYDSTHGRFQGEVT
-G---I-----KINGKLIPCVSVKNPAELPWKEKDAHYVVESTGLFTTFDSASNHLAAGA
KRVIISAPTK---D---TLLMGVNHDLFDPADTIVSNASCTTNCLAPIAKVIDDNFGLTE
GLMTTVHAMTATQPTVDGPSKKDFRGGRSAAQNIIPAATGAAKAVTLVLPHLKGKLTGMA
FRVPTPDVSVVDLTFKTEKSTNYKDICAAMKTAAEN-S-MKGILSYTEDPVVSTDFTGNS
HSSIFDAGAGIELNSNFFKVVSWYDNEWGYSNRVLDLMLSMAEKE--
>Cyano_6Cyanothece_sp._PCC_7822|Group2
KVKVGINGFGRIGRLVFRAGIDHPE--IEFVGINDLVPPENIAYLLKYDSTHGRFRGTVE
-G---I-----VVNGKLIRCFSIKNPEELPWKDLGVQYVVESTGLFTNYDGAYKHISAGA
KRVIISAPTK---D---TFVVGVNHHEFDPADQIVSNASCTTNCLAPVAKVINDNFGLAE
GLMTTVHAMTATQPTVDGPSKKDMRGGRGAAQNIIPASTGAAKAVTLVIPTLKGKLTGMA
LRVPTPDVSVVDLTFKTEKATSYKEICAVMKAASEG-A-LKGVLAYTDEDVVSTDFTTDP
HSSIFDAGAGIELNSNFFKVVAWYDNEWGYSCRMLDLILAMEAKE--
>Cyano_6_Arthrospira_platensis_str._Paraca|Group2
AIKVGINGFGRIGRLVMRYGSQHPD--IQFVGINDLVPADALAYLLKYDSTHGRFNGKVE
-A---I-----VVDGQTIRCTSIKDPTQLPWKELGVDYVVESTGLFTNYDGAYKHIEAGA
KRVVISAPTK---D---TLVVGVNHQDFDPAHPIVSNASCTTNCLAPISKVIQDNFGLAE
GLMTTVHSLTATQPTVDGPSRKDWRGGRGATQNIIPASTGAAKAVTLVLPELKGRLTGMA
FRVPTPNVSAVDLTFRTEKATTYDEICAAMKSASEG-A-MKGILGYTDEDVVSSDFITDG
HSSIFDAGAGIELNSNFFKIVSWYDNEWGYSCRVIDLMLSMAKAD--
>Cyano_6_Microcoleus_chthonoplastes_PCC_7420|Group2
PIKVGINGFGRIGRLVFRAGLENPN--IEFCCINDLVPPESIAYLLKYDSTHGRFNGTVE
-A---I-----VVNDKVIPCVSIKNPEELPWGKYGVEYVVESTGLFTTYDGASKHLTAGA
KRVVISAPTK---D---TLLMGVNHQSYDPNHTVVSNASCTTNCLAPIAKVIQDNFGFAE
GLMTTVHAMTATQPTVDGPSKKDLRAGRSAAQNIIPASTGAAKAVTLVLPELKGKLTGMA
FRVPTPDVSVVDLTFRTDKATSYQEICDAMKKASEG-E-LKGVLGYTDDSVVSTDFTTDP
RSSIFDAGAGMELNSNFFKVVAWYDNEWGYSNRMIDLILSMAAK---
>Cyano_6_Stanieria_cyanosphaera_PCC_7437|Group2
------NGFGRIGRLVFRAGLNNPN--IEFVGINDLVPPGNIAYLLKYDSTHGRFAGTVE
-G---I-----VVNGKFIPCVSIRNPEELPWSKYGVEYVVESTGLFTTHETASKHLTAVQ
KRVVISAPTK---D---TLLVGVNHQTFDPSDTIVSNASCTTNCLAPIAKVINDNFGLAE
GLMTTVHAMTATQPTVDGPSKKDFRGGRGAAQNIIPASTGAAKAVTLVLPELKGKLTGMA
FRVPTPDVSAVDLTFRTEKATSYQEICAAMKQAAEG-E-MKGILGYTEEPVVSTDFTSDP
HSSIFDAGAGIELNSNFFKVVAWYDNEWG------------------
>Cyano_6_Synechococcus_elongatus_PCC_7942|Group2
-----INGFGRIGRLCLRAGFDDPQ--LDFVAINDLVPPKNLAYLLHYDSTHGRLQQTVR
-R---I-----CAGDRCIQCFSETDPAAIPWGELGVDVVIEATGRFTDYRAASRHLEAGA
QRVVISAPTK---D---TFVYGVNHQNYDPQHRILSNASCTTNCLAPIAKVLQEHCGIED
GLMTTIHAVTATQPTVDGPSRKDMRGGRSAAQNIIPASTGAAKAVGLVLPELQGHLTGMA
LRVPTADVSVVDLTFRSRQSTTYAAICEVMQKAANT-Q-LQGILGYTEDDLVSSDFIGDA
RSSIFDATAGMALNDRFFKVIAWYDNE--------------------
>Cyano_6_Synechococcus_sp._PCC_7002|Group2
SLNLAINGFGRIGRLVFRAALHNPN--LNFVCINDLISPEKIAYLLRYDSTHGRFPGTIE
-G---I-----YVNGQFIRCTMVKDPSMLPWEELNVDYVIESTGCFRDFVGVSKHLEAGA
KRVIVSAPTS---E---TFVVGVNHHDYSPADRIVSNASCTTNCLAPIAKVIHDNFGLAE
GLMTTIHAMTATQPTVDGANKKDNRSGRGAGQNIIPASTGAAKAVTLVLPELAGRLTGMA
MRVPTPDVSVVDLTFRTEKPTSYGEICAAMREAANG-E-LKGVLAYTEDDVVSTDFTSDP
HSSIFDAGAGMALNEHFFKVVAWYDNEWGYANRVLDLLLSMAAKE--
>Cyano_6_cyanobacterium_UCYN-A|Group2
KIKVGINGFGRIGRLVLRAGINNPD--FEFLGINDLVPPKNIAYLFKYDSTHGRFDGNVE
-G---I-----VINGRFIPCFSVCNPEELSWGKIGVDYVVESTGLFTTYDTASKHLKAGA
KRVVISAPTK---D---TIVLGVNHDNYDPLDHIISNASCTTNCLAPIAKVINDNFGLDE
GLMTTVHAMTATQPTVDGASKKDFRGGRGAVQNIIPASTGAAKAVTLVIPELKGKLTGMA
LRVPTPDVSVVDLTFRTTISTSYQDICKAMKIASQG-K-LKDILGYTDEDVVSMDFNGST
YSSIFDAKAGIELNPNFFKIIAWYDNEWGYSCRLLDLMIVMQKRE--
>Cyano_8_Lyngbya_aestuarii_PCC_7419|Group2
------NGFGRIGRLVMRSAIKNPE--IEFVAINDLVPAENLAYLFKYDSTHGKLESQVE
-H---I-----IVDGHSIRCTSVRNPDQLPWKEMGVDYVVESTGLFTTYDGASNHLSAGA
KRVIISAPTK---D---TLLMGVNHEEFNPQHLIVSNASCTTNCLAPVAKVIQDNFGLAE
GLMTTVHSMTATQPTVDGPSKKDFRGGRGAAQDIIPASTGAAKAVTLVLPELKGKLTGMA
FRVPTPDVSVVDLTFKTEKSTSYKEICAAMKAASEG-P-MKGVLGYTEDPVVSTDFITDS
HSSIFDADAGMELNSNFFKVVSWYDNEWG------------------
>Cyano_8_Synechocystis_sp._PCC_6803|Group2
MLKIGINGFGRIGRLVARIAMANPQ--VTLVGINDLVPASNLAYLFKYDSTHGSYGGTVV
-G---I-----VIDDQFIPCFSQRDPAQLPWGDLGADYVVESTGLFTTYATAENHLKAGA
KRVIISAPSK---D---TFVVGVNHLNYNADDKIVSNASCTTNCLAPIAKILDDNFGIVE
GLMTTVHAMTATQPTVDGPSKKDFRGGRGAAQNIIPSSTGAAKAAALVLPQLKGKLTGMA
FRVPTPNVSVVDLTFKTEKATSYEEICAAMKTAAEG-E-LKGILGYTADDVVSMDFRTDP
RSSIFDAGAGIGLNSNFFKVVSWYDNEWGYSCRVIDLMLTMASKD--
>Gap2_Anabaena_sp.|Group2
------NGFGRIGSNFARCWLGREN--IDLVAVNDTSDPRTNAHLLKYDSMLGKLKVDIT
-S---I-----IVNGKTIKCVSDRNPENLPWKEWEIDLIIEATGVFTSKEGALKHVNAGA
KKVLITAPGK---N---TFVIGVNHHEYDHNHHIISNASCTTNCLAPIAKVLHEKFGIIK
GTMTTTHSYTGDQRLLDAS-HRDVRRVRAAAINIVPTSTGAAKAVALVIPELKGKLNGVA
LRVPTPNVSMVDFVIQVEKRTITEEVNQALKDAAEG-P-LKGILDYSELPFVSSDYQGSD
ASSIVDANLTLVMDNDLVKVMAWYDNEWG------------------
>Gap2_Fischerella_muscicola_UTEX_1829|Group2
------NGFGRIGSNFMRCWLGREN--IDLVAINDTSDPRTNAHLLKYDSMLGKLKADIT
-S---I-----IANGKTVKCVSDRNPENLPWKEWEIDLIIEATGVFTAKEGAMKHVNAGA
KKVLITAPGK---N---TFVIGVNHHDYDHDHHIVSNASCTTNCLAPIAKVLHEKFGIIK
GTMTTTHSYTGDQRLLDAS-HRDVRRARAAAINIVPTSTGAAKAVALVLPDLKGKLNGVA
LRVPTPNVSMVDFVIQVEKPTIAEEVNAALKSASEN-E-LKGILDYSELQLVSSDYQGTD
ASSIIDASLTLVMGGDMVKVMAWYDNEWG------------------
>Gap2_Gloeobacter_violaceus_PCC_7421|Group2
TIKVAINGFGRIGRNFLRCWLGRKQ--FEVVAINDTSDPNTNAHLLKYDSMLGQFSGEVS
-S---L-----TANGHTIKCFSDRNPLNLPWKDWGVDLVIESTGVFTSRDGASKHLAAGA
KKVLITAPGN---D---TFVMGVNDHNYDPEHTIISNASCTTNCLAPVAKVLHENFKIVK
GTMTTIHSYTGDQRLLDAS-HRDWRRARAAALSIVPTSTGAAKAIGLVLPELKGKLDGLA
FRVPTPNVSVVDLVVEVEKPTLVEQVNHVLKEASEN-E-LKGILAFSEIPLVSIDYRITD
VSSIVDAQLTMVLKDNLVKVISWYDNEWGYSQRVVDLAELVARKW--
>Gap2_Lyngbya_aestuarii_PCC_7419|Group2
------NGFGRIGRNFVRCLLTREN--LDLVAINDTSDPKTNAHLLKYDSMLGTLKVDIQ
-S---L-----TVNGKTIKCVSDRNPLNLPWADWGVDLIIESTGVFVTEEGASKHLEADA
KKVLITAPGK---G---TFVMGVNDNTYKHEYNIVSNASCTTNCLAPFTKVLHEHFGIIK
GTMTTTHSYTGDQRILDAS-HRDLRRARAAAINIVPTSTGAAKAVALVIPEMKDKLTGIA
MRVPTPNVSVVDLVVQVEKNTFTEEVNRVLQEAAEG-P-MKGILEYSDLPLVSSDYRGRD
ASSIVDASLTMVMGGDMVKVIAWYDNEWG------------------
>Gap2_Nostoc_sp._PCC_7107|Group2
------NGFGRIGRNFARCWLGRQN--IDLIAVNGTSDPKTNAHLLKYDSMLGKLKVDIT
-S---I-----IVNGKTIKCVSDRNPENLPWREWGIDLIIESTGVFTSKEGALKHVNAGA
KKVLITGPGK---N---TFVIGVNHHDYDHNDHIISLASCTTNCLAPIANELNEKFGIIK
GTMTTTHSYTGDQRLLDAS-HRDLRRARAAAINIVPTSTGAAKAVALVIPELKGKLNGVA
LRVPTPNVSMVDFVVQVEKRTITEEVNQALKDASEG-S-LKGILDYSELELVSSDYQGTD
ASSIVDASLTLVMGNDLVKVMAWYDNEWG------------------
>Gap2_Prochlorococcus_marinus|Group2
----------RIGRNFMRCWLSRGE--LDLVGVNVTSDPKTNAHLLKYDSILGQIKAEID
-T---F-----VINGKTIKCFSDRNPMNLPWREWGIDLVIESTGVFNTFEGASKHLQVGA
KKVILTAPGK---G---TFVVGVNADQYRHDFNVLSNASCTTNCLAPIVKVLDQSFGINK
GLMTTIHSYTGDQRILDNS-HRDLRRARAAAMNIVPTSTGAAKAVALVYPEMKGKLTGIA
MGVPTPNVSAVDLVFESGRSITADSINAAPKSASEG-S-MKGIIKYGDTPLVSSDYAGTN
DSTIVDTALTMTIGDNLGKVVA-------------------------
>Gap2_Prochloron_didemni|Group2
----------RIGRNFLRCWAGREN--LDLVGINDTSDPKTNAHLLKYDSMLGIFDGDVD
-S---L-----IVNGKTIKCVSDRNPLNLPWADWGIDLIIESTGVFVTEEGASKHLTAGA
KKVLITAPGK---G---TYVVGVNEKDYEHHHNVVSNASCTTNCLAPFAKVLNDTFGIVK
GTMTTTHSYTGDQRLLDAS-HRDLRRARAAAINIVPTSTGAAKAVALVVPELKGKLNGIA
MRVPTPNVSVVDLVVQVEQGCIKEQVNDALKAAAEG-P-LKGILRYNDLPLVSCDYRGTD
CSSIVDGSLTMVMGGDMVKVVA-------------------------
>Gap2_Pseudanabaena_sp._PCC_6903|Group2
------NGFGRIGRNFLRCWAGRTD--IELVGLNDTSDPRTNAHLLKYDSMLGKFAGDVS
-T---I-----TVNGKTIKTVSDRNPDNLPWKDWVIDLVIESTGVFIDKEGASRHINAGA
KKVLITAPGK---N---TYVVGVNEDQYNHDHNIISNASCTTNCLAPVAKVLLENFGIVK
GVMTTTHSYTGDQRLLDAS-HGDLRRARAAALSIVPTSTGAAKAVALVLPELAGKLNGIA
LRVPTPNVSVVDFVVEVEKKAIAQEVNEAFRAAAEG-P-MKGILEYNELPLVSIDYRGTD
ASSIVDSSLTMVMGGNMVKVVAWYDNEWG------------------
>Gap2_Spirulina_sp._PCC_6313|Group2
------NGFGRIGRNFLRCWAGRTD--IELVGLNDTSDPRTNAHLLKYDSMLGKFAGDVS
-T---I-----TVNGKTIKTVSDRNPDNLPWKDWGIDLVIESTGVFIDKVGASRHINAGA
KKVLITAPGK---N---TFVVGVNEDQYNHDHNIISNASCTTNCLAPVAKVLLENFGIVK
GVMTTTHSYTGDQRLLDAS-HRDLRRARAAALSIVPTSTGATKAVALVLPELAGKLNGIA
LRVPSPNVSVVDFVVQVEKKAIAQEVNEAFRAAAEG-P-MKGILEYNELPLVSIDYRGTD
ASSIVDSSLTMVMGGNMVKVVAWYDNEWG------------------
>Gap2_Stanieria_cyanosphaera_PCC_7437|Group2
------NGFGRIGRNFVRCWLGREN--LELVGINDTPDPRTNAHLLRYDSMLGVLKGDIE
-S---I-----IVNGKTIKCVSDRNPLNLPWKDWGVDLIIEATGVFVDEAGASKHLEAGA
KKVLITAPGK---G---TYVIGVNHKDYEHGDSIVSNASCTTNCLAPVVKVLHENFGIIK
GTMTTTHSYTGDQRILDAS-HRDLRRARAAAINIVPTSTGAAKAVALVLPALKGKLNGIA
LRVPTPNVSVVDFVAQVEKKTITEEVNEALKRAAEG-E-LKGILGYNDLPLVSCDYRGTD
ESSIVDASLTLVMDGDMVKVVAWYDNEWG------------------
>Gap2_Synechococcus_sp._WH_8102|Group2
TLRVAINGFGRIGRNVMRGWISRGA--LEIVGMNSTSDPKTSAHLLTYDSILGKLDPSVK
-T---M-----LVNGKEIKFFADRNPLNCPWKDWGVDLVIESTGVFNTDEKASMHLEAGA
SKVILTAPGG---D---TFVVGVNDDQYRHEWNILSNASCTTNCLAPIVKVLDQNFGLDW
GLMTTIHSYTGDQRILDNS-HRDLRRARAAALNMVPTTTGAAKAVALVYPEVKGKLTGFA
MRVPTPNVSAVDLTFGPSRATSVDEVKAVIKAASEN-G-MKGIIKYSDLPLVSTDYAGTN
ESTIFDADLTYAMGDKAVKILAWYDNEWGYSQRVVDLAEVVARNW--
>Gap2_Synechocystis_sp._PCC_6803|Group2
-TRVAINGFGRIGRNFLRCWLGRTD--LEVVGINDTSDPRTNAHLLRYDSMLGKLDADIS
-S---I-----TVNGKTIKCVSDRNPLNLPWAEWNVDLVIEATGVFVTHEGATKHVQAGA
KKVLITAPGK---G---TYVVGVNAHEYKHEYEVISNASCTTNCLAPIAKVINDNFGIIK
GTMTTTHSYTGDQRILDAS-HRDLRRARAAAVNIVPTSTGAAKAVALVIPELQGKLNGIA
LRVPTPNVSVVDLVVQVEKNTIAEQVNGVLKEAANT-S-LKGVLEYTDLELVSSDFRGTD
CSSTVDGSLTMVMGGDMVKVIAWYDNEWGYSQRVVDLAEIVAKNW--
>Gap2_Thermosynechococcus_elongatus_BP-1|Group2
MVRVAINGFGRIGRNFMRCWLQRKA--LEIVGINDTSDPRTNAHLLKYDSMLGIFQAEIT
-C---I-----YAGGHAVKCVSDRNPENLPWSAWGIDLVIEATGVFTSREGASKHLSAGA
KKVLITAPGK---G---TYVVGVNHHTYDPSEDIVSNASCTTNCLAPIVKVLHEAFGIQQ
GMMTTTHSYTGDQRLLDAS-HRDLRRARAAAMNIVPTSTGAAKAVGLVIPELQGKLNGIA
LRVPTPNVSVVDFVAQVEKPTIAEQVNQVIKEASET-T-MKGIIHYSELELVSSDYRGHN
ASSILDASLTMVLGGNLVKVVAWYDNEWGYSQRVLDLAEHMAAHW--
>GapA_10_Chlamydomonas_reinhardtii|Group2
KIRVAINGFGRIGRNFLRCWHGRQN--LDVVAINDSGGVKQASHLLKYDSTLGTFAADVK
-H---I-----SVDGKQIKIVSSRDPLQLPWKEMNIDLVIEGTGVFIDKVGAGKHIQAGA
SKVLITAPAK---D---TFVVGVNEGDYKHEYPIISNASCTTNCLAPFVKVLEQKFGIVK
GTMTTTHSYTGDQRLLDAS-HRDLRRARAAALNIVPTTTGAAKAVSLVLPSLKGKLNGIA
LRVPTPTVSVVDLVVQVEKKTFAEEVNAAFREAANG-P-MKGVLHVEDAPLVSIDFKCTD
QSTSIDASLTMVMGDDMVKVVAWYDNEWGYSQRVVDLAEVTAKKW--
>GapA_10_Coleochaete_scutata|Group2
-----INGFGRIGRNFIRCWHGRGK--LEVIAINDTGGVKQASHLLKYDSMLGTFGAEVK
-A---I-----SVDGHVIKVVSDRNPLNMPWGKMGVDLVIEGTGVFVDSEGAGKHITAGA
KKVLITAPGK---D---TYVVGVNAQNYKHTDTIISNASCTTNCLAPFVQILDAKFGLIK
GTMTTTHSYTGDQRLLDAS-HRDLRRARAAALNIVPTSTGAAQAVALVLPQLKGKLNGIA
LRVPTPNVSVVDLVIQTEKKTFAEEVNAAFREAANG-P-LKGILAVCDEPLVSADFRLSD
VSSTVDSSLTMVMGDDMVKVVAWYDNE--------------------
>GapA_10_Klebsormidium_flaccidum|Group2
---FGINGFGRIGRNFLRCWNGREN--LEVVVINDTGGVKQASHLLKYDSILGTFDADVK
-A---I-----SVDGKVIKVVSNRDPTKLPWGEMNIDLVIEGTGVFVDEAGAGKHLEAGA
KKVLITAPGK---G---TYVIGVNEEKYKHSEKIISNASCTTNCLAPFVKVLDQKFGVVK
GCMTTTHSYTGDQRLLDAS-HRDLRRARAAALSIVPTSTGAAKAVALVLPQLKGKLNGIA
LRVPTPNVSVVDLVIQTEKKTFAEEVNNAFREAANN-E-LKGILDVNDEPLVSIDFRCSD
VSSTVDSSLTMVLGDDMVKVVAWYDNE--------------------
>GapA_10_Ulva_sp._EE2|Group2
----GINGFGRIGRQFLRCWHGRRG--LEVVCINDSGGPKQASHLLKYDSTYGTFDADVQ
-G---I-----TVDGKPIRVVSNRDPTQLPWAEMGVDLVIEGTGVFVDEAGAGKHLEAGA
KKVVITAPGK---G---TFVMGVNAEDYKHEYPIISNTSCTTNCMAPFVKVLDDKFGIVK
GTMTTTHSYTGDQRLLDAS-HRDLRRARAAALNIVPTTTGAAKAVALVLPEVKGKLNGIA
LRVPTPTVSIVDLVIQTEKKTFAEEVNAAFKEASEG-P-MKNILEITDKPLVSIDFKGTF
QSSTIDASLTMVMGDDMVKVVAWYDNEW-------------------
>GapA_1_Arabidopsis_thaliana|Group2
KIKVAINGFGRIGRNFLRCWHGRKD--LDVVVINDTGGVKQASHLLKYDSTLGIFDADVK
-A---L-----SVDGKIIKIVSDRNPSNLPWGELGIDLVIEGTGVFVDRDGAGKHLQAGA
KKVLITAPGG---D---TYVVGVNAELYSHEDTIISNASCTTNCLAPFVKVLDQKFGIIK
GTMTTTHSYTGDQRLLDAS-HRDLRRARAAALNIVPTSTGAAKAVALVLPNLKGKLNGIA
LRVPTPNVSVVDLVVQVSKKTFAEEVNAAFRDAAEK-E-LKGILDVCDEPLVSVDFRCSD
VSSTIDSSLTMVMGDDMVKVIAWYDNEWGYSQRVVDLADIVANNW--
>GapA_1_Chlorokybus_atmophyticus|Group2
---------------------------LELVAINDTGGVKQASHLLKYDSMLGTFAPDVK
-K---I-----SVDGQEFMIVSSRNPLDLPWKELDIDLVIEGTGVFVDSAGAGKHIEAGA
KKVLITAPAS---D---TYVVGVNDQDYDPSAPIISNASCTTNCLAPFVKILSDKFGIVK
GTMTTTHSYTGDQRLLDAS-HRDLRRARAAALNIVPTSTGAAKAVALVLPQLKGKLNGIA
LRVPTPNVSIVDLVIQTEKKTFAEEVNAAFREAANG-P-LKGILAVCDEPLVSVDFRCTD
VSSTIDSSLTMVMGDDMVKVVAWYDNEWGYSQRVVDLADIVANNW--
>GapA_1_Micromonas_sp._RCC299|Group2
KVKVAINGFGRIGRNFLRCWHGRAS--LEVVAINDSGGVKQASHLVKYDSILGTFNADVK
-H---I-----SIDGKSIEIVSSRDPLQLPWKKLGVQLVIEGTGVFIDTPGASKHLEAGA
EKVLITAPAD---D---TYVMGVNADQYTHADKIISNASCTTNGLAPFAKVLDDKFGIVK
GLMTTTHSYTGDQRILDAS-HRDLRRARAAALNIVPTSTGAAKAVALVLPQLKGKLNGIA
LRVPTPNVSVVDMCIQTEKKCTAEEINAAFREAAEG-P-MKGILAVADEPLVSIDFRCSD
VSTTIDAALTMVMGDDLIKVVAWYDNEWGYSQRVVDLAELTATKW--
>GapA_1_Spermatozopsis_similis|Group2
------------------------------------------------------------
-------------------IVSARDPLQLPWKAMGIDIVIEGTGVFIDEAGAGKHLTAGA
KKVIITAPAK---D---TFVIGVNDKDYKHEYPIVSNASCTTNCMAPFCKVLDAKFGIVK
GVMTTTHSYTGDQRLLDAS-HRDLRRARAAALNIVPTTTGAAKAVALVLPNLKGKLNGFA
LRVPTPNVSIVDLVIQVEKKTFAEEVNNAFREAAAG-E-MKGVLAVCDEPLVSVDFRCTD
VSVSIDSSLTMVMGDDMVKIVAWYDNEWGYSQRVVDLAELAASKW--
>GapA_1_Sphagnum_cuspidatum|Group2
--KVGINGFGRIGRNFIRCWHGRKD--LEIVVINDTGGLKQASHLLKYDSMLGTFAADVK
-S---I-----SVDGKTIKVVSDRNPLNLPWGELGIDLVIEGTGVFVDKEGAGKHLKAGA
KKVLITAPGK---G---TYVVGVNADEYNHGDEIISNASCTTNCLAPFVKVLDEKFGIIK
GTMTTTHSYTGDQRLLDAS-HRDLRRARAAALNIVPTSTGAAKAVALVLPNLKGKLNGIA
LRVPTPNVSVVDLVVQVEKKTFAEEVNAAFRDASAG-P-LKGILAVCDEPLVSVDFRCSD
VSSTIDSSLTMVMGDDMVKVVAWYXNEWGY-----------------
>GapA_2_Pisum_sativum|Group2
QLKVAINGFGRIGRNFLRCWHGRKD--LDVIAINDTGGVKQASHLLKYDSTLGIFDADVK
-G---I-----SVDGKVIKVVSDRNPANLPWKELGIDLVIEGTGVFVDREGAGRHITAGA
KKVLITAPRG---D---TYVVGVNADAYTHADDIISNASCTTNCLAPFVKVLDQKFGIIK
GTMTTTHSYTGDQRLLDAS-HRDLRRARAAALNIVPTSTGAAKAVALVLPTLKGKLNGIA
LRVPTPNVSVVDLVVQVSKKTFAEEVNEAFRESAAK-E-LTGILSVCDEPLVSVDFRCTD
VSSTVDSSLTMVMGDDLVKVIAWYDNEWGYSQRVVDLADIVANNW--
>GapA_3Arabidopsis_thaliana|Group2
KLKVAINGFGRIGRNFLRCWHGRKD--LDIIAINDTGGVKQASHLLKYDSTLGIFDADVK
-A---I-----SVDGKIIQVVSNRNPSLLPWKELGIDIVIEGTGVFVDREGAGKHMEAGA
KKVIITAPGG---D---TYVVGVNADAYSHDEPIISNASCTTNCLAPFVKVLDQKFGIIK
GTMTTTHSYTGDQRLLDAS-HRDLRRARAAALNIVPTSTGAAKAVALVLPNLKGKLNGIA
LRVPTPNVSVVDLVVQVSKKTFAEEVNAAFRDSAEK-E-LKGILDVCDEPLVSVDFRCSD
FSTTIDSSLTMVMGDDMVKVIAWYDNEWGYSQRVVDLADIVANNW--
>GapA_4_Marchantia_polymorpha|Group2
KVKVAINGFGRIGRNFIRCWHGRKD--LEVVVINDTGGVKQASHLLKYDSMLGIFDADVK
-A---I-----SVDGKIIKIVSDRNPLNLPWGEMGVDLVIEGTGVFVDKEGAGKHLQAGA
KKVLITAPGK---G---TYVIGVNEELYDPSEQIISNASCTTNCLAPFVKVLDEKFGIIK
GTMTTTHSYTGDQRLLDAS-HRDLRRARAAALNIVPTSTGAAKAVALVLPNLKGKLNGIA
LRVPTPNVSVVDLVVQVEKKTFAEEVNAAFREAANG-D-MKGILAVCDEPLVSVDFRCTD
VSSTVDSSLTMVMGDDMVKVVAWYDNEWGYSQRVVDLANLVAEKW--
>GapA_5_Chlorella_sp._JP-2005|Group2
---------------------------LELIAVNDSGGVKQAAHLTKYDSAMGTFDADVK
-H---F-----SVNGKVIQVVSSRDPLQLPWKALDIDLVIEGTGVFIDTKGASKHIEAGA
KKVLITAPAS---D---TYVVGVNEQDYKHSDAIISNASCTTNCLAPFVKVLDEKFGIVK
GTMTTTHSYTGDQRLLDAS-HRDLRRARAAALNIVPTTTGAAKAVALVLPKLKGKLNGVA
LRVPTPTVSVVDLVVQVEKKTFAEEVNEAFREAANG-P-LKGILGVSDEPLVSCDFKMTN
VSSTIDSSLTMVMGDDMVKVVAWYDNEWGYSQRVVDLAAYTAKHW--
>GapA_5_Codium_sp._HEC_15711|Group2
---------------------ARED--LDIVCINDTRGAKNAAHLLKYDSTMGTFNADVQ
-H---I-----SVDGRKIQIVSTRDPTTLPWAELGVGIVIEGTGVFVNEEGASKHLQAGA
KKVIITAPGG---D---TFVVGVNEDGYKHEYPIVSNASCTTNCLAPFVKVLEKEFGIVK
GTMTTTHSYTGDQRLLDAS-HRDLRRARAAGLNIVPTTTGAAKAVAAVLPTLKGKLNGIA
LRVPTPTVSVVDLVVQTEKKTFAEEVNEAFRKYADG-P-MKGVLAVADIPLVSMDFKKTN
VSSTIDAALTMVMGDDMV-----------------------------
>GapA_5_Ostreococcus_lucimarinus|Group2
QCKVAINGFGRIGRNFLRCWHGRAN--LDIVAINDSGGVKQASHLVKYDSVLGTFEADVK
-H---I-----SIDGKSIEIVSSRDPLQLPWKALGVDIVIEGTGVFIDTPGASKHLTAGA
KKVVITAPAD---D---TYVLGVNADQYKNTDKIVSNASCTTNGLAPFVKVLDDRFGIVK
GLMTTTHSYTGDQRILDAS-HRDLRRARAAALNIVPTSTGAAKAVALVLPQLKGKLNGIA
LRVPTPNVSVVDLVIQTSKKVTADEVNAAFREEAAG-K-LKGILAVADEPLVSCDFKCSD
VSTSIDAALTMVMGDDMLKVVAWYDNEWGYSQRVVDLAELCAANW--
>GapA_5_Physcomitrella_patens|Group2
KIKVAINGFGRIGRNFIRCWQGRKD--LDVVVINDTGGVKQASHLLKYDSMLGTFNADVK
-A---I-----SVDGKVIKVVSDRNPLNLPWGDMDIDLVIEGTGVFVDEAGAGKHIQAGA
KKVLITAPGK---G---TFVVGVNEQDYKHSDAIISNASCTTNCLAPFVKVLDEKFGIIK
GTMTTTHSYTGDQRLLDAS-HRDLRRARAAALNIVPTSTGAAKAVALVLPNLKGKINGIA
LRVPTPNVSVVDLVVQVEKKTFAEEVNQAFRDACQT-Q-LKGVLAVCDEPLVSVDFRCTD
VSSTVDSSLTMVMGDDMVKVVAWYDNEWGYSQRVVDLANLVAEKW--
>GapA_5_Pisum_sativum|Group2
KLKVAINGFGRIGRNFLRCWHGRKD--LEVIVVNDSGGVKNASHLLKYDSMLGTFKAEVK
-T---I-----TVDGKPIKVVSSRDPLKLPWAELGIDIVIEGTGVFVDGPGAGKHIQAGA
KKVIITAPAA---D---TYVIGVNEQDYGHEADIISNASCTTNCLAPFAKVLDEESGIVK
GTMTTTHSYTGDQRLLDAS-HRDLRRARAAALNIVPTSTGAAKAVSLVLPQLKGKLNGIA
LRVPTPNVSVVDLVVNVAKKISAEDVNAAFRKAAEG-P-LKGILDVCDVPLVSVDFRCSD
VSTTIDSSLTMVMGDDMVKVVAWYDNEWGYSQRVVDLAHLVANKW--
>GapA_5_Scherffelia_dubia|Group2
KAKVAINGFGRIGRNFLRCWHGRGA--LDVVAINDSGGVKQASHLLKYDSTLGTFGADVQ
-H---I-----SVDGKVITVVSARDPLKLPWKEMGIDIVIEGTGVFLDSEGAGKHITAGA
KKVVITAPAK---D---TYVIGVNDKDYNPKDHIVSNASCTTNCLAPFVKVVDEKFGIVK
GMMTTTHSYTGDQRLLDAS-HRDLRRARAAALNIVPTTTGAAKAVALVLPGLKGKLNGFA
LRVPTPNVSVVDLVVQVEKKTFAEEVNQAFRDAAAG-P-MKGVLAITDIPLVSVDFRCTD
VSTTVDAALTMVMGDDMVKIVAWYDNEWGYSQRVVDLAELVAKK---
>GapA_6_Chlamydomonas_incerta|Group2
KIRVAINGFGRIGRNFLRCWHGRQN--LDVVAINDSGGVKQASHLLKYDSTLGTFAADVK
-H---I-----SVDGKQIKIVSSRDPLQLPWKEMDIDLVIEGTGVFIDKVGAGKHIQAGA
HKVLITAPAK---D---TFVVGVNDADYKHEYPIISNASCTTNCLAPFVKVLEQKFGIVK
GTMTTTHSYTGDQRLLDAS-HRDLRRARAAALNIVPTTTGAAKAVALVLPSLKGKLNGIA
LRVPTPTVSVVDLVVQVEKKTFAEEVNAAFREAANG-P-MKGVLHVEDAPLVSIDFKCTD
QSTSIDASLTMVMGDDMVKVVAWYDNEWGYSQRVVDLAEITAKKW--
>GapA_6_Cladophora_rupestris|Group2
KLKVAINGFGRIGRNFLRCQFLREN--LEVVVVNDSGGVKQAAHLLKYDSILGTFERTVE
-T---M-----AVDGKNIRIVSNRDPTKLPWADMGVDLVIEGTGVFVSEEGAGKHLQAGA
KKVIITAPGG---D---TFVMGVNSDDYKHEYPIISNASCTTNCLAPFVKVIVEKFGVVK
GTMTTTHSYTGDQRLLDAS-HRDLRRARAAALNIVPTTTGAAKAVALVLPQLKGKLNGIA
LRVPTPNVSVVDLVVQVEKKTLAEEVNQAFRDAAAG-P-LKGVLGVADIPLVSMDFKKSD
VSTTIDSALTMVMGDDMVKVVAWYDNEWGYSQRVLDLAELCAEKW--
>GapA_6_Derbesia_sp._2773-1|Group2
----GINGFGRIGRLFFRCQYDRPE--LEIICINDSGGVKQASHLLQYDSTMGTFPHEVK
-H---I-----TVDGKEIRVVSNRDPTQLPWKELGVDLVIEGTGVFVSEEGAGKHLEAGA
KKVVITAPAK---G---TFVVGVNEEGYKHEYPIVSNASCTTNCLAPFVKVLDEKFGIAK
GTMTTTHSYTGDQRLLDAS-HRDLRRARAALLNIVPTTTGAAKAVALVLPNVKGKLNGIA
LRVPTPTVSVVDLVIQTEKKTSAEEVNDAFRASAEG-P-QKGILEVADTPLVSTDFKQTD
VSCSIDSALTMVMGEDMVKVVAWYDNE--------------------
>GapA_6_Ostreococcus_tauri|Group2
TIKVAINGFGRIGRNFLRCWHGRAN--LDIVAINDSGGVKQASHLVKYDSVLGTFEADVK
-H---I-----SIDGKKIEIVSSRDPLQLPWKALGVDLVIEGTGVFIDTPGASKHITAGA
SKVLITAPAD---D---TYVLGVNADGYKHSDKIISNASCTTNGLAPFVKVIDEKFGLVK
GLMTTTHSYTGDQRILDAS-HRDLRRARAACLNIVPTSTGAAKAVALVLPQLKGKLNGIA
LRVPTPNVSVVDLVVQTSKKCTADEVNAAFREAANG-P-LKGILAVADEPLVSCDFRCTD
VSCTIDAALTMVMGDDMLKVVSWYDNEWGYSQRVVDLAELCAANW--
>GapA_6_Scenedesmus_vacuolatus|Group2
------NGFGRIGRNFLRCLETRQN--LEVIAINDSGGVKQASHLLKYDSTLGKFDADVK
-H---I-----SVNGKSIRVVSSRDPTKLPWGEMEIDLVIEGTGVFIDTPGASKHIEAGA
KKVLITAPAS---D---TYVVGVNAHDYKHSDAIISNASCTTNCLAPFVKVLDEKFGIVK
GTMTNTHSYTGDQRLLDAS-HRDLRRARAAALNIVPTTTGAAKAVALVLPKLKGKLNGIA
LRVPTPNVSVVDLVVQVEKKTFAEEINNAFKEAAAG-S-LNGVLAVSDEPLVSVDFRCTD
VSSTIDSSLTMVMGADMVKVVAWYDNEWG------------------
>GapA_6_Spinacia_oleracea|Group2
KLKVAINGFGRIGRNFLRCWHGRKD--LDVVVINDTGGVKQASHLLKYDSILGTFDADVK
-A---I-----SVDGKVIKVVSDRNPVNLPWGDMGIDLVIEGTGVFVDRDGAGKHLQAGA
KKVLITAPGG---D---TYVVGVNEEGYTHADTIISNASCTTNCLAPFVKVLDQKFGIIK
GTMTTTHSYTGDQRLLDAS-HRDLRRARAACLNIVPTSTGAAKAVALVLPNLKGKLNGIA
LRVPTPNVSVVDLVVQVSKKTFAEEVNAAFRESADN-E-LKGILSVCDEPLVSIDFRCTD
VSSTIDSSLTMVMGDDMVKVIAWYDNEWGYSQRVVDLADIVANKW--
>GapA_7_Bornetella_sphaerica|Group2
---------------------------LDVVAINDTGGVKQASHLLKYDSTMGTFEGDVK
-H---I-----SVDGKQIRIVSXRDPLQLPWGEMGVDLVIEGTGVFVNEEGAGKHLTAGA
KKVLITAPGK---G---TFVCGVNEELYKHEYPIISNASCTTNCLAPFVKVLEQKFGIVK
GTMTTTHSYTGDQRLLDAS-HRDLRRARAACLNIVPTTTGAAKAVALVLPQLKGKLNGIA
LRVPTPTVSVVDLVVQTEKKTFAEEVNAAFKEAQDG-P-MKGILAIEDTPLVSMDFKKTK
VSSTVDSALTM------------------------------------
>GapA_7_Bryopsis_sp._EE4|Group2
------------------------N--LEIVCINDTRGVTNAAHLLKYDSTMGTFDADVK
-N---I-----SVNGRNIRIVSTRDPTTLPWAEMDVGIAIEGTGVFINEEGAGKHLQAGA
KKVIITAPGG---D---TFVVGVNEEGYKHEYPIVSNASCTTNCLAPFVKVLENEFGIVK
GTMTTTHSYTGDQRLLDAS-HRDLRRARAAGLNIVPTTTGAAKAVAAVLPSMKGKLNGIA
LRVPTPTVSVVDLVIQTEKKTFAEEVNEAFRKYANG-P-MKGILAVADTPLVSMDFKKTD
VSSTVDAALTMVMGDDMVKVVAW------------------------
>GapA_7_Chara_vulgaris|Group2
---------------------------LEIVAINDTGGVKQASHLLKYDPMLGVFSGNVK
-V---I-----SVDGKCIQIVSNRNPLNLPWGEMGIDLVIEGTGVFVDREGAGKHLQAGA
KKVLITAPGG---D---TYVMGVNDADYDPSETIISNASCTTNCLAPFVKVLDNKFTIVK
GTMTTTHSYTGDQRLLDAS-HRDLRRARAAALNIVPTSTGAAKAVALVLPQLKGKLNGIA
LRVPTPNVSVVDLVVQTAKKTFAEEVNNAFRESAAG-P-LKGILAVCDEPLVSVDFRCTD
VSSTVDSSLT-------------------------------------
>GapA_7_Marchantia_polymorpha|Group2
KLRVAINGFGRIGRNFLRCWHGRGD--LEVVAVNDSGGVKNAAHLLKYDSMLGIFKADVK
-T---L-----LVDGKPITVVSNRDPLKLPWAELGIDIVIEGTGVFVDGPGAGKHIQAGA
KKVIITAPAA---D---TYVMGVNEGDYSHEANIISNASCTTNCLAPFVKVLDEKFGIVK
GTMTTTHSYTGDQRLLDAS-HRDLRRARAAALNIVPTSTGAAKAVSLVLPQLKGKLNGIA
LRVPTPNVSVVDLVINTEKKLTAEDVNNAFREAANG-P-LKGILAVCDIPLVSIDFRCSD
VSSTVDSSLTMVMGDDMVKVVAWYDNEWGYSQRVVDLAHLVAAQW--
>GapA_7_Physcomitrella_patens|Group2
-----------------RCWHGRKD--LDIVVINDTGGVKQASHLLKYDSMLGTFDAYVK
-A---I-----SVDGKVIKVVSDRNPLNLPWGDMDIDLVIEGTGVFVDEAGAGKHIQAGA
KKVLITAPGK---G---TYVVGVNEQDYKHSDTIISNASCTTNCLAPFVKVLDEKFGIIK
GTMTTTHSYTGDQRLLDAS-HRDLRRARAAALNIVPTSTGAAKAVALVLPNLKGKINGIA
LRVPTPNVSVVDLVVQVEKKTSAEEVNQAFRDACNT-Q-LKGVLAVCDEPLVSVDFRCTD
VSSTVDSSLTMVMGEDMVKVVAWYDNEWGYSQRVVDLANLVAEKW--
>GapA_7_Spirogyra_sp._SAG_170.80|Group2
--KIGINGFGRIGRNFLRCWYERED--IEVIAVNDSGGVKNAAHLLKYDSMLGTFKADVK
-T---I-----SVGGKNILVVSSRDPLQLPWAELGIDIVIEGTGVFIDTPGAGKHLTAGA
KKVIITAPAN---E---TYVCGVNADEYSHEANIISNASCTTNCLAPFVKVLDEEFGIVK
GTMTTTHSYTGDQRLLDAS-HRDLRRARAAALNIVPTSTGAAKAVALVLPNLKGKLNGIA
LRVPTPNVSVVDLVINTEKKMTAEEVNAAFRKAADG-P-MKGILGVCDLPLVSIDFRCSD
VSSTIDSSLTMVMGDDMVKVVAWYDNELGY-----------------
>GapA_7_Thellungiella_halophila|Group2
KLKVAISGFGRIGRNFLRCWHGRKD--LDVIAINDTGGVKQASHLLKYDSTLGIFDADVK
-A---L-----SVDGKIIQVVSNRNPSNLPWKELGIDIVIEGTGVFVDREGAGKHIEAGA
KKVIITAPGG---D---TYVVGVNADAYNPDEPIISNASCTTNCLAPFVKVLDQKFGIIK
GTMTTTPSYTGDQRLLDAS-HRDLRRARAAALNIVPTSTGAAKAVALVLPNLKGKLNGIA
LRVPTPNVSVVDLVVQVSKKTFAEEVNAAFRDAAEK-E-LKGILEVCDEPLVSVDFRCSD
VSSTIDSSLTMVMGDDMVKVIAWYDNEWGYSQRVVDLADIVANNW--
>GapA_8_Cladophora_albida|Group2
-----------------------SD--LEVVVVNDSGGVKQASHLLKYDSILGTFEKSVE
-T---M-----AVDGKNIKIVSNRDPTKLLWKEMEIDLVIEGTGVFVDEAGAGKHLEAGA
KKVLITAPGG---D---TFVMGVNDADYKHEYPIISNASCTTNCLAPFVKVLDEKFGIVK
GTMTTTHSYTGDQRLLDAS-HRDLRRARAAALNIVPTTTGAAKAVALVLPQLKGKLNGIA
LRVPTPNVSVVDLVIQVEKKTLAEEVNQAFRDAAAG-P-QKGVLGVADVPLVSMDFKKAD
VSTTIDS----------------------------------------
>GapA_8_Cyanophora_paradoxa|Group2
KVKVAVNGFGRIGRNFVRCLEGRKQ--LELVAINDTGGAKLSAHLLKYDSILGRFDADVK
-A---I-----SVNGKTIKVVSTRDPTTLPWKELGVEIVIESTGVFIDGPGAGKHIAAGA
KKVVITAPAS---D---TYVVGVNHKDYNPSDHIVSNASCTTNCLAPFVKVLDEKFKIIK
GTMTTTHSYTGDQRLLDAS-HRDLRRARAAAMNIVPTSTGAAKAVALVLPNLKGKLNGLA
LRVPTPNVSIVDLVVQVEKKTFADEVNAALREAANT-D-LKGVLVVSDEPLVSCDFRCTD
QSSTIDASLTMVMGDDMVKVIAWYDNEWGYSQRVVDLAEIVAQ----
>GapA_8_Galdieria_sulphuraria|Group2
KVRVAINGFGRIGRNFLRCWATRPS--LDVVAINDTTGAKTAAHLLKYDSILGTFEKDVR
-C---I-----TVDGKEIKVVSNRDPLQLPWKDLNIDLVVEATGVFVDSKGAGKHLQAGA
KKVLITAPGE---D---TFVIGVNEHSYDHQHHIVSNASCTTNCLAPFIKVLHEEFGIVK
GTMTTTHSYTGDQRLLDAA-HRDLRRARSAALNIVPTTTGAAQAVALVIPELKGKLNGLA
LRVPTPNVSVVDMVCQVGRKTFKEEVNGAFLKASQG-S-LRGILRYSDEQLVSCDYRKTN
ESSIIDASLTMVLGDDLVKVVAWYDNEWGYSQRVVDLGELMASKW--
>GapA_8_Mesostigma_viride|Group2
----GINGFGRIGRNFLRCWHGREN--LAVVAINDSGGVKQASHLLKYDSMLGTFAADVK
-T---I-----SVDGKLIKIVSSRDPLSLPWKEMGIDIVIEGTGVFIDEAGAGKHITAGA
KKVLITAPGK---G---TYVVGVNADQYKSTDTIVSNASCTTNCLAPFAKVLDEKFGIIK
GTMTTTHSYTGDQRLLDAS-PRDLRRARAAALNIVPTSTGAAKAVALVLPKLKGKLNGIA
LRVPTPNVSVVDLVIQVVKKTFAEEVNAALREAANG-P-MKGVLAVCDEPLVSVDFKCSD
VSSTIDASLTMVMGDDMVKVVAWYDNEW-------------------
>GapA_8_Spirogyra_sp.|Group2
--KVGINGFGRIGRNFIRCWHGRDD--LEVIAINDTGGVKQAAHLLKYDSMLGIFNADVK
-S---I-----SVDGKIIKVVSDRNPLNLPWGEMGIDLVIEGTGVFIDGPGAGKHIEAGA
KKVLITAPGK---G---TYVVGVNADKYVHSEPIISNASCTTNCLAPFVKILEEKFGIIK
GTMTTTHSYTGDQRLLDAS-HRDLRRARAAALNIVPTSTGAAKAVSLVLPSLKGKLNGIA
LRVPTPNVSVVDLVIQTEKKTFAEEVNAAFREAAAG-P-MKGVLAVCDEPLVSIDFRCSD
VSCTIDSSLTMVMGDDMVKVVAWYDNELGY-----------------
>GapA_9_Chara_vulgaris|Group2
KLRVAINGFGRIGRNFLRCWHGRPD--LEVIAINDSGGVKQATHLLKYDSMLGTFNADVK
-H---I-----SVDGKVIQIVSNRDPLKLPWAELGIDIVIEGTGVFVDGPGAGKHIQAGA
KKVIITAPAS---E---TYAVGVNEGDYHHDSNIISNASCTTNCLAPFVKVLDEEFGIVK
GTMTTTHSYTGDQRLLDAS-HRDLRRARAAALNIVPTTTGAAKAVALVLPKLKGKLNGIA
LRVPTPNVSVVDLVVNVENKCTAEDVNDAFRKAANG-P-LKGVLAVCDEPLVSVDFRCTD
VSSTVDSSLTMVMGDDMVKVVAWYDNEWGYSQRVVDLAHLVAAKW--
>GapA_9_Mesostigma_viride|Group2
KLKVAINGFGRIGRNFLRCWVGREN--LEVVAINDSGGVKQAAHLLKYDSMLGTFKADVK
-A---L-----AVNGKTIEIVSSRDPLQLPWAKMGVDLVIEGTGVFIDGPGAGKHIIAGA
KKVLITAPAA---E---TYVVGVNEKDYTHDSNIISNASCTTNCLAPFAKVLDENFGIVK
GTMTTTHSYTGDQRLLDAS-HRDLRRARAAALNIVPTSTGAAKAVSLVLPKLKGKLNGIA
LRVPTPNVSVVDLVINTTKKMTAEEVNAAFRKEANG-A-MKGILAVSDLPLVSIDFRCSD
VSCTIDSSLTMVMGDDMVKVVAWYDNEWGYSQRVVDLADIVANNW--
>GapA_9_Zea_mays|Group2
KLKVAINGFGRIGRNFLRCWHGRGD--LDVIAINDTGGVKQASHLLKYDSTLGIFDADVK
-A---I-----SVDGKVIKVVSDRNPSNLPWGELGIDLVIEGTGVFVDREGAGKHIQAGA
KKVLITAPGG---D---TYVVGVNADQYNPDEPIISNASCTTNCLAPFVKVLDQKFGIIK
GTMTTTHSYTGDQRLLDAS-HRDLRRARAAALNIVPTSTGAAKAVSLVLPNLKGKLNGIA
LRVPTPNVSVVDLVVQVSKKTLAEEVNQAFRDAAAN-E-LTGILEVCDVPLVSVDFRCSD
VSSTIDASLTMVMGDDMVKVISWYDNEWGYSQRVVDLADICANQW--
>GapB_1_Thellungiella_halophila|Group2
KLKVAINGFGRIGRNFLRCWHGRKD--LEVIVVNDSGGVKNASHLLKYDSMLGTFKADVK
-T---I-----SVDGKLIKVVSNRDPLKLPWAELGIDIVIEGTGVFVDGPGAGKHIQAGA
SKVIITAPAA---D---TYVVGVNEQDYSHDANIISNASCTTNCLAPFAKVLDEEFGIVK
GTMTTTHSYTGDQRLLDAS-HRDLRRARAAALNIVPTSTGAAKAVSLVLPQLKGKLNGIA
LRVPTPNVSVVDLVVNVAKKLTAEDVNEAFRKAADG-P-LKGVLAVCDIPLVSCDFRCSD
VSTTIDSSLTMVMGDDMVKVVAWYDNEWGYSQRVVDLAHLVANKW--
>GapB_2_Arabidopsis_lyrata_subsp._lyrata|Group2
KLKVAINGFGRIGRNFLRCWHGRKD--LEVVVLNDSGGVKNASHLLKYDSMLGTFKAEVK
-T---I-----SVDGKLIKVVSNRDPLKLPWAELGIDIVIEGTGVFVDGPGAGKHIQAGA
SKVIITAPAA---D---TYVVGVNEQDYGHDANIISNASCTTNCLAPFAKVLDEEFGIVK
GTMTTTHSYTGDQRLLDAS-HRDLRRARAAALNIVPTSTGAAKAVSLVLPQLKGKLNGIA
LRVPTPNVSVVDLVINVEKKLTAEDVNEAFRKAANG-P-MKGILDVCDAPLVSVDFRCSD
VSTTIDSSLTMVMGDDMVKVVAWYDNEWGYSQRVVDLAHLVASKW--
>GapB_2_Micromonas_sp._RCC299|Group2
KVKVAINGFGRIGRNFVRCWMSRGA--LEVVCVNQSGGAKPAAHLLKYDSILGTFDADVK
-T---I-----TVNGKPIKVVSDRDPLNLPWKEMGIDIVIEGTGVFLDGPGAGKHIQAGA
KKVVITAPAN---D---TYVVGVNADQYDPSANIVSNASCTTNCLAPFAKVLDEKFGIIK
GTMTTCHSYTGDQRILDAS-HRDLRRARAAALNIVPTSTGAAKAVALVLPQLKGKLNGIA
LRVPTPNVSIVDLVCNVEKKVTAEEVNAAFKEAADG-P-MKGVLAITETPLVSVDFRCSD
VSTTIDAALTMVMGDDMVKVVAWYDNEWGYTQRVVDLTHIVAK----
>GapB_2_Ostreococcus_lucimarinus|Group2
KVKVAINGFGRIGRNFVRCWKSRPD--LQVVCVNQSGGAKPAAHLLKYDSILGTFKSDVK
-T---I-----SVDGDIIKVVSDRDPLNLPWKEMGIDIVIEGTGVFLDGPGAGKHIQAGA
KKVVITAPAS---D---TYVVGVNADQYDNSANIVSNASCTTNCLAPFAKVIDDKFGIVK
GTMTTTHSYTGDQRILDAS-HRDLRRARAAALNIVPTSTGAAKAVALVLPQLKGKLNGIA
LRVPTPNVSVVDLVVNVEKKVTAEEVNAAFKEAQDG-P-MKGVLAITDVPLVSVDFRCTD
VSTTIDAALTMVMGDDMVKVVAWYDNEWGYTQRVVDLSLIVAN----
>GapB_2_Ostreococcus_tauri|Group2
KVKVAINGFGRIGRNFVRCWKTRPD--LQVVCVNQSGGAKPAAHLLKYDSILGTFKSDVK
-T---I-----SVDGDVIKVVSDRDPLNLPWKEMGIDIVIEGTGVFLDGPGAGKHITAGA
KKVVITAPAN---D---TYVVGVNADQFDPSANIVSNASCTTNCLAPFAKVIDDKFGIVK
GTMTTTHSYTGDQRILDAS-HRDLRRARAAALNIVPTSTGAAKAVALVLPQLKGKLNGIA
LRVPTPNVSIVDLVVNVEKKVTAEEVNAAFKEYADG-P-MKGVLAITDTPLVSVDFRCTD
VSTTIDAALTMVIGDDMVKVVAWYDNEWGYTQRVVDLTLIVANS---
>GapB_3_Arabidopsis_thaliana|Group2
KLKVAINGFGRIGRNFLRCWHGRKD--LEVVVLNDSGGVKNASHLLKYDSMLGTFKAEVK
-T---I-----SVDGKLIKVVSNRDPLKLPWAELGIDIVIEGTGVFVDGPGAGKHIQAGA
SKVIITAPAA---D---TYVMGVNEQDYGHDANIISNASCTTNCLAPFAKVLDEEFGIVK
GTMTTTHSYTGDQRLLDAS-HRDLRRARAAALNIVPTSTGAAKAVSLVLPQLKGKLNGIA
LRVPTPNVSVVDLVINVEKKLTAEDVNEAFRKAANG-P-MKGILDVCDAPLVSVDFRCSD
VSTTIDSSLTMVMGDDMVKVVAWYDNEWGYSQRVVDLAHLVASKW--
>GapB_5_Coleochaete_scutata|Group2
------NGFGRIGRNFLRCWYERED--IEVVAINDSGGVKNAAHLLKYDSMLGTFKAEVK
-T---L-----SVGGKPITVVSNRDPLKLPWADLGIDIVIEGTGVFIDGPGAGKHIQAGA
KKVIITAPAA---D---TYVVGVNADDYDHDANIISNASCTTNCLAPFVKIMDAEFGIVK
GTMTTTHSYTGDQRLLDAS-HRDLRRARAAALNIVPTSTGAAKAVALVLPQLKGKLNGIA
LRVPTPNVSVVDLVVNTVKKFTAEDVNTAFRNAANG-S-LKGILGVSDLPLVSIDFRCSD
ESSTIDSSLTMVMGDDMLKVVAWYDNEWGY-----------------
>GapB_6_Mesostigma_viride|Group2
KLKVAINGFGRIGRNFLRCWVGREN--LEVVAINDSGGVKQAAHLLKYDSMLGTFKADVK
-A---L-----AVNGKTIEIVSSRDPLQLPWAKMGVDLVIEGTGVFIDGPGAGKHIIAGA
KKVLITAPAA---E---TYVVGVNEKDYTHDSNIISNASCTTNCLAPFAKVLDENFGIVK
GTMTTTHSYTGDQRLLDAS-HRDLRRARAAAFNIVPTSTGAAKAVSLVLPKLKGKLNGIA
LRVPTPNVSVVDLVINTTKKMTAEEVNAAFRKEANG-A-MKGILAVSDLPLVSIDFRCSD
VSCTIDSSLTMVMGDDMVKVVAWYGNEWGYSQRVVDLADIVANNW--
>GapB_7_Spinacia_oleracea|Group2
KLKVAINGFGRIGRNFLRCWHGRKD--LDVVVVNDSGGVKSATHLLKYDSILGTFKADVK
-T---F-----SIDGKPIKVVSNRDPLKLPWAELGIDIVIEGTGVFVDGPGAGKHIQAGA
KKVIITAPAS---D---TYVVGVNEKDYGHDANIISNASCTTNCLAPFVKVLDEELGIVK
GTMTTTHSYTGDQRLLDAS-HRDLRRARAAALNIVPTSTGAAKAVSLVLPQLKGKLNGIA
LRVPTPNVSVVDLVVNIEKVVTAEDVNNAFRKAAAG-P-LKGVLDVCDIPLVSVDFRCSD
FSSTIDSSLTMVMGGDMVKVVAWYDNEWGYSQRVVDLADLVANKW--
>GapB_8_Capsicum_annuum|Group2
-----INGFGRIGRNFLRCWHGRKD--LDVVVVNDSGGVKNASHLLKYDSMLGTFKADVK
-T---I-----SVDGKPIKVVSNRDPLKLPWAELGIDIVIEGTGVFVDGPGAGKHIQAGA
KKVIITAPAA---D---TYVVGVNEQEYTHEANIVSNASCTTNCLAPFAKILDEEFGIVK
GTMTTTHSYTGDQRLLDAS-HRDLRRARAAALNIVPTSTGAAKAVSLVLPQLKGKLNGIA
LRVPTPNVSVVDLVINVEKKITAEDVNAAFRKSADG-P-LNGILAVCDVPLVSVDFRCSD
VSTTIDSSLTMVMGDDMVKIVAWYDNEW-------------------
>GapB_9_Chlorokybus_atmophyticus|Group2
KLRVAINGFGRIGRNFLRCWHGRGD--LEVIAINDSGGVKQATHLLKYDSMLGTFNANVG
-T---I-----SVDGKPITIVSNRDPAQLPWAELGIDLVIEGTGVFVDGPGAGKHLQAGA
KKVLITAPAA---E---TYVVGVNEDQYDHDSAIISNASCTTNCLAPFVKVLDEEFGIVK
GTMTTTHSYTGDQRLLDAS-HRDLRRARAAALNIVPTTTGAAKAVALVLPQLKGKLNGIA
LRVPTPNVSVVDLVINTEKKITADQVNAAFRKAAEG-P-LNGVLAVSDLPLVSIDFRCSD
VSSTIDSSLTMVMGDDMLKVVAWYDNEWGYSQRVVDLAHIVANNW--
>GapB_9_Marchantia_polymorpha|Group2
KLRVAINGFGRIGRNFLRCWHGRGD--LEVVAVNDSGGVKNAAHLLKYDSMLGIFKADVK
-T---L-----LVDGKPITVVSNRDPLKLPWAELGIDIVIEGTGVFVDGPGAGKHIQAGA
KKVIITAPAA---D---TYIMGVNEGDYSHEANIISNASCTTNCLAPFVKVLDEKFGIVK
GTMTTTHSYTGDQRLLDAS-HRDLRRARAAALNIVPTSTGVAKAVSLVLPQLKGKLNGIA
LRVPTPNVSVVDLVINTEKKLTAEDVNNAFREAANG-P-LKGILAVCDIPLVSIDFHCSD
VSSTVDSSLTMVMGDDMVKVVAWYDNEWGYSQRVVDLA---------
>GapC1_1Odontella|Group1
----------RIGRLVTRIMMEDED--CSLNAINAGSTPDYMAYQYKYDTIHGIAKGSVE
-F---L-----VLNGKKIQTSRCRDPKEVGWGALGADYVCESTGVFLTKEKAQAIIDGGA
KKVIYSAPAK---D---TIVMGVNQAEYDGSEDFISCASCTTNGLAPMVKAIHDEFVIEE
ALMTTVHAMTATQAVVDSSSRKDWRGGRAASGNIIPSSTGAAKAVTKVIPSLQGKLTGMA
FRVPTIDVSVVDLTCRLEKATTYEEICAYVKSKAEG-D-MKGFLGYSDEPLVSTDYEGNT
ISSIFDADAGIMLNPNFVKLVA-------------------------
>GapC1_1Phaeodact|Group1
----------RIGRLVTRIMMEDDE--CDLVGINAGSTPDYMAYQYKYDTIHGKAKQTVE
-F---L-----VLDGKKIITSRCRDPKEVGWGALGADYVCESTGVFLTKESAQSIIDGGA
KKVIYSAPAK---D---TIVMGVNQEAYDGSEDFISCASCTTNGLAPMVKAIHDEFVIEE
ALMTTVHAMTATQAVVDSSSRKDWRGGRAASGNIIPSSTGAAKAVTKVIPSLVGKITGMA
FRVPTIDVSVVDLTAKLEKSTTYEEICAVIKAKSEG-E-MKGFLGYSDEPLVSTDFEGDL
RSSIFDADAGIMLNPNFVKLIA-------------------------
>GapC1_1brevis|Group1
----------RIGRQVVRIAMDREA--FVLKHINSPMSPEYMKYLLNHDTVHGRFDGTVE
-G---L-----IINGLPVSLSATRDPTEIPWKSAGVEYVCESTGAFTTTEGCLKHIESGA
KKVIISAPAK---D---TIVVGVNTDDYESSMQVVSCASCTTNGLAPLVKVINEKFGIKQ
GLMTAVHAATASQLTVDGSMGKDWRAGRAASANIIPSSTGAAKAVAKAYPVMKGKLTGMA
FRVPTVDVSVVDLTCELEKETTYEDIKAEVKLASET-Y-AKGVVGYTEDQVVSSDFIGET
CSTVFDAEAGIMLTPTFVKLVS-------------------------
>GapC1_1micrum|Group1
----------RIGRQVVRIAMDKDD--FVVKHINSPMSPEYMKYLLEHDTVHGRFPGTVA
-G---L-----IINGLPVSLSATRDPTEIPWKDAGVEYVCESTGAFTTTEGCMKHIEGGA
KKVIISAPAK---D---TIVVGVNTDDYETSMKVVSCASCTTNGLAPIVKVINEKFGIKQ
GLMTTVHAATASQLTVDGSMGADWRAGRAASANIIPSSTGAAKAVAKAYPVMKGKLTGMA
FRVPTVDVSVVDLTCELEKETTYDDIKAEVKLASET-Y-AKGIVGYTEDQVVSSDFVGET
CSTVFDAGAGIMLTPTFVKLVS-------------------------
>GapC1_1mikimotoi|Group1
----------RIGRQVVRIAMDREA--FVLKHINSPMSPEYMKYLLNHDTVHGRFDGTVE
-G---L-----IINGLPVSLSATRDPTEIPWKSAGVEYVCESTGAFTTTEGCLKHIESGA
KKVIISAPAK---D---TIVVGVNTDDYDPSMKVVSCASCTTNGLAPLVKVINEKFGIKQ
GLMTTVHAATASQLTVDGSMGKDWRAGRAASANIIPSSTGAAKAVAKAYPVMKGKLTGMA
FRVPTVDVSVVDLTCELEKETTYDDIKAEVKLASET-Y-AKGVVGYTEDQVVSSDFIGET
CSTVFDAEAGIMLTPTFVKLVS-------------------------
>GapC1_Aureococcus|Group1
-------------------------------LVNSGASNEYMAYQFKYDSIHGRYPGTVE
-G---L-----KIDGVLTPTSHTRDPAEIPFSAMGAEYICESTGAFLTAEKVEAHLAAGA
KKIIFSAPAK---D---TVVMGVNEETYDSAMKAVSCASCTTNGLAPMVKALNDAYGIDE
GLMTTVHAMTATQKVVDASSNKDWRGGRCASGNIIPSSTGAAKAVAKVIPDVAGKLTGMA
FRVPTADVSVVDLTCLLSKETSYEEICAEIQKRANG-D-MKGFLGYCDEPLVSTDFETEP
TSSIFDAGAGIMLSPKFVK----------------------------
>GapC1_Chromera|Group1
-------------------------------------------------SAHGKFKADVK
-N---L-----VVNGNAVTISSTRDPTQIDWQAAGVDYVCESTGAFCTTELCLQHTANGA
KKVIISAPAK---D---TLVVGVNEKDYQPSMKVVSCASCTTNGLAPLVKTIHDKYGIVE
GLMTTVHAATASQYVVDSNSKKDWRGGRAASANIIPSSTGAAKAVAKCMPEMKGKLTGMA
FRVPTIDVSVVDLTCRLEKGASYDDIKATVKEASET-Y-MNGIVGYGSDPCVSQDYVGDE
RSTIFDVNAGISLNDNFCKLVS-------------------------
>GapC1_Chroomonas|Group1
----------RIGRLVARIMIKDPE--TNLIQVNAGSTPDYMAYQFKYDTIHGRYDGTVV
-D---L-----IIDGQRVITTRQRDPKDIGWGKSGVQYLCESTGVFLTAESAKAHVDGGV
KKVVFSAPAK---D---TVVMGVNAGDYKGQTDYVSCASCTTNGLAPMVKCINDAFGIEE
GLMTTIHAMTATQAVVDSSSRKDWRGGRAASGNIIPSSTGAAKAVAKVIPEVKGKLTGMA
FRVPTIDVSVVDLTCRLKKSTTYEEICAEVKRRANG-D-MKGFLGYTDEDLVSTDFQTWA
VSSTFDAGAGIMLNPNFVKLVA-------------------------
>GapC1_Cryptomonas|Group1
----------RIGRLVARIMIKDPE--TKLIHVNAGSTPDYMAYQFKYDTIHGRWDGTTV
-D---L-----VINGQRIITTRARDPKDIGWGKTGVQYLCESTGVFLTSESAKAHVDGGA
KKVIFSAPAK---D---TVVMGVNPEDYKGQTDYVSCASCTTNGLAPLVKCINDKFGIEE
GLMTTIHAMTATQAVVDSSSRKDWRGGRAASGNIIPSSTGAAKAVAKVIPQVKGKLTGMA
FRVPTIDVSVVDLTCKLKTPTTYEEICNEVKRRANG-D-MKGFLGYTEEDLVSTDFQTEA
TSSTFDAGAGIMLNPQFVKLVA-------------------------
>GapC1_Emiliania|Group1
----------RIGRQVVRIAMDRES--FVLKHINSPMSPEYMKYLLEHDTVHGRFPGTCE
-G---L-----SINGLPVTLSATRDPTEIPWKDTGVEYVCESTGAFTTTPDCMKHIEGGA
KKVIISAPAK---D---TLVVGVNQDDYDSKMAVVSCASCTTNGLAPLVKTINEKFGIKQ
GLMTTVHAATASQLTVDGSMGADWRAGRAASANIIPSSTGAAKAVAKAYPVMKGKLTGMA
FRVPTVDVSVVDLTCELETPTTYDEIKAEVKLASET-Y-AKGIVGYTEDQVVSSDFVGET
CSTVFDAGAGIMLTPTFVKLVS-------------------------
>GapC1_Fragilariopsis|Group1
----------RIGRLVTRIMMEDDA--CELNAINAGSTPDYMAYQYKYDTIHGKAGHTVE
-F---L-----VLDGKKVLTSRCRDPKEVGWGGLGADYVCESTGVFLTKESAQAILDGGA
KKVIYSAPAK---D---TIVMGVNQDEYDGSENFISCASCTTNGLAPMVKAIHDEFEIEE
ALMTTVHAMTATQAVVDSSSRKDWRGGRAASGNIIPSSTGAAVAVTKVIPDLKGKITGMA
FRVPTIDVSVVDLTCRLKKATTYEEICAHIKANSEG-S-QKGFLGYCDEPLVSTDFEGDT
RSSIFDANAGIMLNPNFVKLIA-------------------------
>GapC1_Haramonas|Group1
----------RIGRLVARSLIANPE--TNLNVINSGASNEYMAYQFKYDSIHGKYPGTVE
-G---L-----IIDGTKIPTMHTRDPGAVGWGKFKAEYICESTGAFLTKEKCAPHIEDGV
KKIVFSAPAK---D---TIVMGVNQDTYDPSMQFVSCASCTTNGLGPLVKCVDDAFGIDM
ALMTTVHAMTATQLVVDGSAGKDWRGGRCASANIIPSSTGAAKALTKVIPSLQGKLTGMA
FRVPTPDVSVVDLTAVLKTETTYEEICEAVKKASEG-S-MAGILGYCDEPCVSQDFVSDS
RSSIFDAEAGIMLNPKFVKLIS-------------------------
>GapC1_Lepido-hap|Group1
----------RIGRQVARIAMAKED--FVLKHINSPMSPEYMKYLLEHDTVHGRFDGTVE
-G---L-----KINGLPVTLSATRDPTEIPWSAAGVDYVCESTGAFTTTEGCMKHIEGGA
KKVIISAPAK---D---TIVVGVNTEDYKTEMKVVSCASCTTNGLAPLVKVINEKFGIKQ
GLMTTVHAATASQMVVDSSMGKDWRAGRAASANVIPSSTGAAKAVAKAYPVMKGKLTGMA
FRVPTVDVSVVDLTCELETPTTWDDIKAEVKRASME-E-GKGVVGYTEDQVVSSDFVGET
CSTVFDAEAGIMLTPTFVKLVS-------------------------
>GapC1_Lepido-per|Group1
----------RMGRQVARVAMKDPE--TELKLINASYDADYLAYLMKYDTIHGTYDGTIE
-S---L-----IIDGHKVALSHTRDPSEIPFGKYGADYVCESTGVFLTADKVQGHFKGGA
KKVIFSAPAK---D---TIVMGVNEETYKPSMKAVSCASCTTNGMAPAVKVLQETYGIKS
GLMTTCHAMTASQPTVDATSKKDWRGGRAGPGNIIPSSTGAAKAVAKVIPAVKGKLTGMA
LSVPTIDVSVVDLTVELETPTTYEEICAEMKKRAET-D-MKGYLGYTDEALVSTDFETCS
TSCTFDAKAGIMLDPTFVKVM--------------------------
>GapC1_Mallomonas|Group1
----------RIGRLVARIMVNDPR--TTLKAINTGADATYMAYQFKYDTVHGQWKGSLE
-D---L-----IINGQRIKTVHARDPKEIGWGKLGVEYLCESTGVFLTADSAKPHVDGGV
KKVIFSAPAK---D---TIVMGVNDKDYTSDMTYVSCASCTTNGLAPMVKAIHDNFGIEE
ALMTTVHAMTSTQMVVDGSSKKDWRGGRAASANIIPSSTGAAKAVTAVIPSLKGKLTGMA
FRVPVPDVSVVDLTCRLARDTTYEEICNKVKELSQG-E-MKGILGYTNEDLVSQDFVSSP
ISSVFDAKAGIMLNPRFVKLVA-------------------------
>GapC1_Nannochloropsis|Group1
----------RIGRLVARIAVKDPQ--CNLVAINTGADAEYMAYQFKYDSVHGRFDGKVD
-T---I-----IIDGQRVMTTHTRKPEEIGWGKLGATYLCESTGAFLTKDTCQVHIDGGA
KKVVMSAPAK---D---VIVMGVNEDDYVGA-NILSCASCTTNGLAPIVKIINDEFGIEE
ALMTTVHAFTATQMVVDGSSKKDWRGGRAASVNIIPSSTGAAKAVTKVIPSLKGKLTGMA
FRVPVPDVSVVDLTARLSKPTTYEAICAAVEKASET-T-HKGVVGYTELPMVSQDFVSDS
RSTIFDAGAGIALNPQFVKLVA-------------------------
>GapC1_Ochromonas|Group1
----------RIGRLVARIMIEDPN--SKLLAINTGADANYMAYQFKYDTVHGKWKGSLE
-D---L-----IINGQRVKTTHFRNPNEIPWKGLGVEYLCEPTGVFLTADSAKPHVDSGV
KKVIFSAPAK---D---TIVMGVNENEYTTDMTFVSNASCTTNCLAPMVKAIHDKFGIED
ALMTTVHAMTSTQMVVDGSSKKDWRGGRGAAQNIIPSSTGAAKAVAQVILPSKGKITGMA
FRVPTADVSVVDLTLRLATETTYEEICAEIQRRANT-D-MKGILGYTDEALVSSDFVTCP
ISSVFDAKAGIMLNPRFVKLVA-------------------------
>GapC1_Olisthodiscus|Group1
----------RIGRLVARSMIKNPE--TDLLCINTGASAEYMAYQFKYDSVHGQFKGTVE
-V---L-----ILDGQKVDTTHTRVPAEIGWNKFGVEYLCESTGAFLTEEKCQAHIDGGV
KKVVYSAPAK---D---TIVMGVNQDEYDGQ-NFVSCASCTTNGLAPMVKAVNDAFGIEE
ALMTTVHAATATQMVVDGSSKKDWRGGRAAFANIIPSSTGAAKAVTKVIPELQGKLTGMA
FRVPTCDVSVVDLTCRLSKSTTYEEICDEIKKRSEG-D-MKGFLGYSDIPLVSTDFEGDS
RSCIFDAGAGIMLNPNFVKLVA-------------------------
>GapC1_Prymnesium|Group1
----------RIGRQVVRIAMERES--FVLKHINSPMSPEYMKYLLEHDTVHGRFPGTCE
-G---L-----KINGIVVSLSATRDPTEIPWKKTGVEYVCESTGAFTSTESCLKHLESGA
KKVIISAPAK---D---TLVVGVNQDEYDPKMDVVSCASCTTNGLAPLVKTIHDKFGIKQ
GLMTTVHATTASQLTVDGSMGSDWRAGRAAATNIIPSSTGAAKAVAKCYPVMKGKLTGMA
FRVPTVDVSVVDLTCELETPTTFEEIKAEVKLASET-Y-AKGIVGYTEDQVVSSDFIGET
CSTVFDAGAGIMLTPTFVKLIS-------------------------
>GapC1_Thalassiosira|Group1
----------RIGRLVTRIMMEDDD--IKLSAINAGSTPDYMAYQYKYDTIHGIAKGTVD
-F---L-----VLNGEKIQTSRCRDPKEVGWGALGADYVCESTGVFLTKEKAQAIIDGGA
KKVIYSAPAK---D---TIVVGVNQGEYDGSEDFISCASCTTNGLAPMVKAIHDEFDIQE
ALMTTVHAMTATQAVVDSSSRKDWRGGRAASGNIIPSSTGAAKAVTKVIPSLQGKLTGMA
FRVPTIDVSVVDLTCKLGKATTYEEICAVIKAKSEG-E-MKGILGYCDEPLVSTDFESDS
RSSIFDAGAGIMLNPTFVKLVA-------------------------
>GapC1_Vaucheria|Group1
----------RIGRLVARSIILNPE--TELKLINTGADPNYMAYQFKYDTVHGRWDGSVE
-D---L-----IINGQKVPTSHTRNPAEIPFKAMGAQYVCESTGAFLTKDSVQSHFKAGA
KKIVFSAPAK---D---TIVMGVNEETYDSSMTEVSCASCTTNGLAPTVKVINDNFGIKE
ALMTTVHAMTATQMVVDGTSKKDWRGGRCASANIIPSSTGAAKAVTKVIPSLKGKLTGMA
FRVPTPNVSVVDLTCTLEKATSYEEICAAIEAASKG-S-MKGILGYSTEPLVSTDFITDS
RSSIFDAGAGIMLNPNFVKVVA-------------------------
>GapC1_p1Gonyaula|Group1
----------RIGRQVARIAMKDPE--VELKLINASYDADYLAYMMKYDTIHGKYDGTVE
-A---L-----VIDGLKVALSHTRDPAEIPFTEHGAEYVCESTGVFLTTEKVEPHLKAGA
KKIVFSAPAK---D---TIVMGVNQDTYDPSMTCVSCASCTTNGLAPAVKAVNDAFGIKR
GLMTTIHAMTASQPTVDSASKKDWRGGRAASGNIIPSSTGAAKAVAKVVPEVKGKLTGMA
FRVPTIDVSVVDLTCELEKATTYEEICAEIKRRSEG-D-MKGFLGYTDEPLVSTDFETNT
ISCTFDAKAGIMLDPTFVKLV--------------------------
>GapC1_pAmphidini|Group1
----------RIGRQVARIAMKDPE--TDLKLINASYDADYLAYMFKYDTIHGQYDGTIE
-S---L-----VVDGQKIALSHTRDPGEIPFGKEGAEYVCESTGVFLTADSVKPHLKAGA
KKIVFSAPAK---D---TIVMGVNEDTYKTSMTEVSCASCTTNGLAPAVRVLEEGWGVKR
GLMTTCHAMTASQPTVDGTSKKDWRGGRAGPGNIIPSSTGAAKAVAKVIPAVAGKLTGMA
LRVPTIDVSVVDLTVELEKETTYEEICAEMKRRSEG-D-MKGYLGYTDEALVSTDFETCP
ISCTFDSKAGIMLDPTFVKVV--------------------------
>GapC1_pGsimplex|Group1
----------RIGRQVARIAMKDPE--TELKLINASYDADYLAYMMKYDTIHGKYDGSIE
-S---L-----VIDGKKVALSHTRDPAEIPFGEHGADYVCESTGVFLTTEKVQPHLKAGA
KKVVFSAPAK---D---TIVMGVNEDTYKPEMECVSCASCTTNGLAPAVRVLQEKFGIKR
GLMTTCHAMTASQPTVDGTSKKDWRGGRAGPGNIIPSSTGAAKAVAKVIPAVKGKLTGMA
LRVPTIDVSVVDLTCELEKETTYEEICAEMKRRAEG-D-MKGFLGYTDEALVSTDFETNP
ISCTFDSKAGIMLDPTFVKVV--------------------------
>GapC1_pGuillardi|Group1
----------RIGRLVARIMIKDPE--TKLLQVNAGSTPDYMAYQFKYDSIHGRYQGDVV
-D---L-----VIDGQRVITTRARDPKDIGWAKTGVEYLCESTGVFLTAEKAQPHIDAGV
KKVIFSAPAK---D---TVVMGVNAEDYKGQTDFISCASCTTNGLAPLVKCINDKWGIEE
GLMTTIHAMTATQAVVDSSSRKDWRGGRAASGNIIPSSTGAAKAVAKVIPAVKGKLTGMA
FRVPTIDVSVVDLTCRLAKDATYEEICAEVKRRANG-D-MKGFLGYTDEPLVSTDFETEP
ISSTFDAEAGISLNPRFVKLVA-------------------------
>GapC1_pHeterocap|Group1
----------RIGRQVARIAMKDPE--VELKLINASYDAEYLAYQMKYDSIHGRYNGTIE
-S---L-----VIDGQKVALSHTRDPAEIPFKKHGAEYVCESTGVFLTTEKVQPHLKAGA
KKVVFSAPAK---D---TVVMGVNQETYKSSMECVSCASCTTNGLAPLVKCINDAFGIRR
GLMTTIHAMTASQPTVDGASKKDWRGGRAASGNIIPSSTGAAKAVAKVIPEVAGKLTGMA
FRVPTIDVSVVDLTCELEKATTYEEICAEVKKRAEG-D-MKGFLGYCDEDLVSTDFETCT
ISSTFDSKAGIMLDPTFVKLVA-------------------------
>GapC1_pHeterosig|Group1
----------RIGRLVARSLIANPE--TDLKVINSGASNDYMAYQLKYDSVHGRYPGTVE
-G---L-----IIDGSLVPTMHTRDPGAVGWGKFGADYICESTGAFLTAEKCAPHLADGA
KKIIFSAPAK---D---TVVMGVNQDTYTTDMQFVSCASCTTNGLGPLVKCIDDAFGIEM
GLMTTVHAMTATQLVVDGSSGKDWRGGRCASSNIIPSSTGAAKALTKVMPNLKGKLTGMA
FRVPTPDVSVVDLTAVLQKEASYEDICAAVKARSEG-D-MAGILGYCDEPCVSQDFVSDP
RSSIFDAEAGISLNPKFCKVVS-------------------------
>GapC1_pIsochryAY|Group1
----------RIGRQVVRIAMDRDA--FVLKHINSPMTPEYMKYLLEHDTVHGRFPGTCE
-G---L-----VINGLPVSLSSTRDPTEIPWGKVGVEYVCESTGAFLSTPDCLKHIAGGA
KKVIISAPAK---D---TIVVGVNTDTYDPEMNVVSCASCTTNGLAPLVKTINDKFGIKQ
GLMTTVHAATASQVVVDSSMGADWRAGRAASANIIPSSTGAAKAVAKCYPVMKGKLTGMA
FRVPTVDVSVVDLTCELETPCTYDEIKAEVKLASET-Y-AKGIVGYTEDQVVSSDFVGET
CSTVFDAGAGIQLTPTFVKLVS-------------------------
>GapC1_pJCUCS|Group1
----------RIGRQVARIAMKDPE--TELKLINASYDSDYLAYMMKYDTIHGKYDGTVE
-S---L-----VVDGEKIALSHTRDPAEIPFGEHGAEYVCESTGVFLTTEKVQGHLKAGA
KKVIFSAPAK---D---TIVMGVNEDTYDPSMECVSCASCTTNGLAPAVRVLQEKWGIKR
GLMTTCHAMTASQPTVDGTSKKDWRGGRAGPGNIIPSSTGAAKAVAKVIPDVKGKLTGMA
LRVPTIDVSVVDLTVELEKETTYEEICAEMKKRSEG-D-MKGFLGYTDEALVSTDFETCP
ISCTFDAKAGIMLDPTFVKVV--------------------------
>GapC1_pPavlovaAY|Group1
----------RIGRLVFRIAMARDN--MVVKHINSPMAPEYMKYLLSYDSAHGRYKGTVE
-S---L-----IVDGLEVTLTATRDPTEIPWGKRDVAYVCESTGAFTSTESCMLHVANPA
KKVVISAPAK---D---TLVVGVNAEDYKTSMNVVSCASCTTNGLAPLVKHIDQTYGIAE
GLMTTVHATTASQLTVDGSMGSDWRAGRAAAANIIPSSTGAAKAVAKCYPASKGKLTGMA
FRVPTIDVSVVDLTCRLVKSTTYDELKASVKAASEG-S-MKGILGYTEDQVVSQDFVGSE
MSTTFDAGAGIMLNPNFVKLIS-------------------------
>GapC1_pPolarella|Group1
----------RIGRQVARIAMKDPE--VELKLVNASYEADYLAYMMKYDSIHGRYDGTVE
-S---L-----VIDGHKVALSHTRDPAEIPFAKYGADYVCESTGVFLTTEKIQAHLKAGA
KKVVFSAPAK---D---TIVMGVNQETYKPEMQAVSCASCTTNGLAPMVKAINDAFGIKR
GLMTTIHAMTASQPTVDGASKKDWRGGRAASGNIIPSSTGAAKACALVIPAIKGKLTGMA
FRVPTIDVSVVDLTCELEKATTYEEICAEIKRRANG-D-MKGYLGYCDESLVSTDFETCP
ISSTFDAKAGIMLDSTFVKLVA-------------------------
>GapC1_pPyrenomon|Group1
----------RIGRLVARIMIKDPE--TNLIHVNAGSTPDYMAYQFKYDSIHGRFDGAVV
-D---L-----VIDGQRVITTRQRDPKDIGWDKTGVEYLCESTGVFLTSEKAQAHIDGGC
KKVIFSAPAK---D---TVVMGVNPDDYKGQTDFVSCASCTTNGLAPLVKCINDKFGIEE
GLMTTIHAMTATQAVVDSSSRKDWRGGRAASGNIIPSSTGAAKAVAKVIPDVKGKLTGMA
FRVPTIDVSVVDLTCKLKKETTYEEICNEVKKRAAG-D-MKGVLGYCDEPLVSTDFESES
ISSTFDAEAGIMLNPSFVKLVA-------------------------
>GapC1_pScripsiel|Group1
----------RIGRQVARIAMKDPE--VELKLINASYDAEYLAYQMKYDSIHGRYDGTIE
-S---L-----VIDGHKVALSHTRDPAEIPFTEHGAEYVCESTGVFLTTEKIQPHLKAGA
KKVIFSAPAK---D---TVVMGVNQDTYESSMTAVSCASCTTNGLAPMVKAINDAFGIKR
GLMTTIHAMTASQPTVDGSSKKDWRGGRAASGNIIPSSTGAAKAVAKVIPEVKGKLTGMA
FRVPTIDVSVVDVTCELEKETSYEEICAEIKRRSEG-D-MKGFLGYCDEPLVSTDFETSP
ISSTFDAKAGIMLDPTFVKLVA-------------------------
>GapC1_pToxoplasm|Group1
----------RIGRLVFRIAMSRPD--VAVTHINCSMDPAYIAYMLKYDSVHGKFDGEIV
-S---L-----IVNGQEVTISNTRDPEEIPWADKGADYVCESTGVFCTTEAAAKHVPGGA
KHAIISAPAK---D---TLVVGVNEQDYESSMKVVSCASCTTNGLAPLVKVIDENFGLVE
GLMTTVHAATGTQKVVDGTSKKDWRGGRAAAGNIIPSATGAAKAVARCLPHMKGKLTGMA
FRVPTLDVSVVDLTCRLNKSTTYEEIKKAVREASET-Y-MRGIIGYTEEPIVSQDIVGSQ
CSTVFDANAGIMLNPNFVKLVS-------------------------
>GapC_1_Achlya_bisexualis|Group2
PVAIGINGFGRIGRLVCRAAFANPN--ATVVAINDPFDLDYMVYLFKYDSTHGGYKGTVV
-N---L-----VIDGHVVRVFSERNPNEIPWGEAGADYVCESTGVFTTTEKAGLHLQGGC
KKVVISAPPK---D---MYVMGVNHDKYDGSAHVVSNASCTTNCLAPLAKVIHDNFGIVE
GLMTTVHAVTANQLTVDGPSGKDWRAGRGAGANVIPASTGAAKAVGKVLPELNGKLTGMA
FRVPVPDVSVVDLTVRLEKGASLDTIKAAVKEASEG-S-MAGILGYTEDEVVSQDFVSDK
RSSIFDANACIALNDNFVKLVSWYDNEWGYSNRLVDLVVHMATID--
>GapC_1_Amphidinium_operculatum|Group2
----------RIGRLVFRAASANPD--VTVKGVNDPFDLTYMVYQLKYDSVHGRFKGTIE
-D---L-----IVNGNEVAVFHEKDPTAIPWGASGCDYVCESTGVFTAKEKAELHLQGGC
KKVIISAPPK---D---IYVMGVNHTDYKTSDTVVSNASCTTNCLAPLAKVVNDKFGLLE
GLMTTVHATTATQLTVDGPSGKDWRGGRCASQNIIPSATGAAKAVGKCLPALNGKLTGMA
FRIPTPDVSVVDLTCRLEKPAKYDDIVAAIKEAAAG-P-MKGVLDWTDEEVVSTDFVSCP
SSSIFDVQAGIASNDTFVKLVS-------------------------
>GapC_1_Blastocystis|Group2
PVNVGINGFGRIGRLVFRASQPNPL--VNVVAINDPFTPDYMEYMIMHDSTHGPFQGTVK
-A---I-----IVNGRRIVVSNEMDPKKIQWGAAGAEYIVESTGVFTAQEKAAQHLEGGA
KKVVISAPSK---D---MFVMGVNNTSYTKDLKVVSNASCTTNCLAPLAKIINDKFGLKE
GLMTTVHAVTSTQKVLDGPSKKDWRGGRSACFNIIPSSTGAAKAVGKVIPELNGKLTGMS
FRVPTEDVSVVDLTCTLSKPATYEQIKAAVKEASET-Y-LKGIMGYVDYDIVSRDLLTCP
YSSVFDAKAGIALNEHFVKLVSWYDNEWGYSNRMVDLIQYMAKVD--
>GapC_1_Blepharisma_intermedium|Group2
----------RIGRLVTRAAIENPH--VEVIAINDPFDLEYMVYQFKYDSVHGRFPGTVE
-K---L-----VINGHQIAVIAEKEPTRLPWGTLGVDYVLECTGIFTQMDKCMLHVQAGA
KKVILSAPPK---D---MFVMGVNHTQYHSELHVVSNASCTTNCLAPLAKVVNDNFGIVE
GLMTTVHAMTATQLTVDGPSGKDWRAGRAAGVNIIPSTTGAAKAVGKVIPELNNKLTGMA
FRVSNPDVSVVDLTCKLAREATYAEVVAALRAAAEG-P-LAGILGVTDEEVVSSDFIHDS
HSCIFDVKAGIALNKTFMKLIA-------------------------
>GapC_1_Drosophila_melanogaster|Group2
-SKIGINGFGRIGRLVLRAAIDKG---ASVVAVNDPFDVNYMVYLFKFDSTHGRFKGTVA
-F---L-----VVNGQKITVFSERDPANINWASAGAEYVVESTGVFTTIDKASTHLKGGA
KKVIISAPSA---D---MFVCGVNLDAYSPDMKVVSNASCTTNCLAPLAKVINDNFEIVE
GLMTTVHATTATQKTVDGPSGKLWRDGRGAAQNIIPAATGAAKAVGKVIPALNGKLTGMA
FRVPTPNVSVVDLTVRLGKGATYDEIKAKVEEASKG-P-LKGILGYTDEEVVSTDFFSDT
HSSVFDAKAGISLNDKFVKLISWYDNEFGYSNRVIDLIKYMQSKD--
>GapC_1_Emericella_nidulans|Group2
APKVGINGFGRIGRIVFRNAIEAGT--VDVVAVNDPFETHYAAYMLKYDSQHGQFKGTIE
-G---L-----IVNGKKIRFHTERDPANIPWGQDGAEYIVESTGVFTTQEKASAHLKGGA
KKVVISAPSA---D---MFVMGVNNETYKKDIQVLSNASCTTNCLAPLAKVINDNFGIIE
GLMTTVHSYTATQKVVDGPSAKDWRGGRTAATNIIPSSTGAAKAVGKVIPSLNGKLTGMA
MRVPTSNVSVVDLTVRTEKAVTYDQIKDAVKKASEN-E-LKGILGYTEDDIVSTDLNGDT
RSSIFDAKAGIALNSNFIKLVSWYDNEWGYSRRVVDLISYISKVD--
>GapC_1_Giardia_intestinalis|Group2
PIRLGINGFGRIGRMALRASLNIDG--VQVVAINDPFDCEYMEYMLKYDTVHGRFDGTIA
-S---I-----TVNGNKISVFKSMKPEEIPWGKTQVDIVLECTGRFTTKKDAELHITGGC
KRVIISAPSA---D---MFVCGCNLETYDPSMKVISNASCTTNCLAPLAMVVNKKFGIKE
GLMTTVHAVTATQLPVDGPSKKDWRGGRSCGANVIPSSTGAAKAVGKVLPALNGKLTGMA
FRVPVPDVSVVDLTCTLEKDATYDEICAEIKRGSEN-E-LKGIMTYTNEDVVSSDFLSTT
STCNFDSKAGIMLNSRFVKLVAWYDNEFGYANKLVELAKYVGSK---
>GapC_1_Halteria_grandinella|Group2
----------RIGRLMFRAAMKNPE--FRVLAINDLNEPEYLAYLLKYDSAHGRFEGDVQ
-G---I-----QVNGQLIKIFKEKDASQIKWGASGAEYIADCTGAYLTQEKAAAHIKAGA
KKVIMSAPPK---D---IFVMGVNHKEYTPQLQFVSNASCTTNCLAPVAKILNDNWGIAE
GLMTTVHAVTINQLTVDGPSGKDWRAGRAAGVNIIPSTTGAAKAVGKVIKDLKGKLTGMA
FRVPTVNVSVVDLTVKLNKDASYDEICQKVKEASET-H-MKGFLGYTDEEVVSQDFNGSS
LSSIFDAKAGIALNPRFVKVVS-------------------------
>GapC_1_Heterosigma_akashiwo|Group2
----------RIGRLVARAALANPE--TSLVAINDPFSIDYMVYLFKYDSVHGRYPGTVE
-A---I-----VVDGVSISVFAERDPTQIPWGAASATYVCESTGVFTTTEKASAHIQGGC
SKVIISAPSA---D---MFVMGVNADGYSKDMTVVSNASCTTNCLAPLVKVINDAYGIEE
GLMTTVHAMTATQLTVDGPSGKDWRGGRCASANIIPSSTGAAKAVGKVIPEMNGKLTGMA
FRVPTADVSVVDLTCRLVNGASMDEIKATVKAAAEG-P-MAGVLGYTDEDVVSQDFVDDK
RSSIFDANACIGLTNNFVKLVS-------------------------
>GapC_1_Homo_sapiens|Group2
KVKVGVNGFGRIGRLVTRAAFNSGK--VDIVAINDPFDLNYMVYMFQYDSTHGKFHGTVK
-K---L-----VINGNPITIFQERDPSKIKWGDAGAEYVVESTGVFTTMEKAGAHLQGGA
KRVIISAPSA---D---MFVMGVNHEKYDNSLKIISNASCTTNCLAPLAKVIHDNFGIVE
GLMTTVHAITATQKTVDGPSGKLWRDGRGALQNIIPASTGAAKAVGKVIPELNGKLTGMA
FRVPTANVSVVDLTCRLEKPAKYDDIKKVVKQASEG-P-LKGILGYTEHQVVSSDFNSDT
HSSTFDAGAGIALNDHFVKLISWYDNEFGYSNRVVDLMAHMASKE--
>GapC_1_Karenia_mikimotoi|Group2
AVRLGINGFGRIGRLVFRAAMENQS--VTMAAINEPFDLDYMKYLLAYDTVHNKFKGTVE
-N---L-----VVNGMSVRAFHEKDPGSIGWGAVGAAYICESTGVFTTQEKAALHLKGGA
KKVIISAPPK---D---MFVMGVNHEKYTADLTVVSNASCTTNCLAPLTKVIHDNYGLVE
GLMTTVHAMTATQLTVDGPSGKDWRGGRAASENIIPSSTGAAKAVGKVIPEMNGKLTGMA
FRVPTPDVSVVDLTCRIAKPAKMADICAKIKEASET-T-MRGIMGYTDKEVVSCDFTTDP
RSSIFDASACIALNDTFIKLISWCDNEWGYSNRLVELASHMAMVD--
>GapC_1_Naegleria_andersoni|Group2
------------GRLVFRASLERTD--VEIVAINDIMTPEYMIYMIKYDTVHGKFHGKLE
-S---I-----IVNGREVHVLCERDPEQLPWGHHGVEYVVESTGIFTKLDTASKHLKGGA
KRVVISAPA----D---TFVMGVNHHEYKPEMTVINNASCTTNCLAPIASVLHENFGILE
GLMTTVHAVTATQPTVDAPSKKDWRGGRAAGYNIIPSSTGAAKAVGLVIPSLNGKLTGMA
FRVPTADVSVVDLTCRLEKPATKKQIDEAMKKASES-E-FKGILKYTDEEVVSSDFVHDS
ASSTYDSKASISLNDNFVKVVA-------------------------
>GapC_1_Odontella_sinensis|Group2
TVSLGINGFGRIGRLVMRAALENPD--TTVVAVNDPFNIDYAAYQIKHDSVHGMYPGSVE
-S---L-----VFDGTKVKFFAERDPASIPWGASGAEYVCESTGVFTTIEKASLHLKGGA
KKVIISAPSA---N---MFVMGVNHKSYDGSADVVSNASCTTNCLAPLAKVLHENFGIEE
GLMTTIHAATATQLVVDGPSGKDWRGGRSAMANMIPASTGAAKAVGKVLPELNGKLTGMA
VRVPTPDVSMVDLTVRTTKACTGAEIDAALKAASES-E-LKGILGYTDLPVVSQDFVHDK
RSSIVDSTACIHLSDTFHKVISWYDNEWGYSNRLVDLCLFMKTVD--
>GapC_1_Phaeodactylum_tricornutum|Group2
PVSLGINGFGRIGRLVMRAALEHPD--ATVVAVNDPFTPEYAAYQFKYDSVHGTYSEDVS
-Y---L-----VVGDKKIRFFSERNPEEIGWGSVGAEIVCESTGVFTTIDKAQAHINGGA
EKVVISAPSA---D---MYVMGVNHTTYSGA-TVFSNASCTTNCLAPLAKVLHEEFGIVE
GLMTTIHAGTATQLVVDGPAGKDWRAGRSSLANLIPASTGAAKAVGKVIPELNGKLTGMA
VRVPTADVSMVDLTIRTEKAVSAAELKAALKKASEG-P-MKGILGYTEDAVVSQDFVHDP
RSSIVDASAGIALNDNFHKVIAWYDNEWGYSNRLVDLAIYT------
>GapC_1_Phytophthera_infestans|Group2
-MNVAINGFGRIGRLVLRASAKNPL--INIVAINDPFSTTYMEYMLEYDTVHGKFDGSLS
-H---I-----FVNGKPIRVFNEMNPENIKWGEEQVQYVVESTGAFTTLEKASTHLKNGV
EKVVISAPSS---D---MFVMGVNHELYEKNMHVVSNASCTTNCLAPLAKVVNDKFGIKE
GLMTTVHAVTATQKTVDGPSKKDWRGGRGACFNIIPSSTGAAKAVGKVIPSLNGKLTGMS
FRVPTADVSVVDLTARLVNPASYDEIKAAIKSASEN-E-MKGILGYTEKAVVSSDFIGDS
HSSIFDAEAGIALTDDFVKLVSWYDNEWGYSSRVLDLIEHMVKN---
>GapC_1_S._cerivisiae|Group2
MIRIAINGFGRIGRLVLRLALQRKD--IEVVAVNDPFSNDYAAYMVKYDSTHGRYKGTVS
-H---I-----IIDGVKIATYQERDPANLPWGSLKIDVAVDSTGVFKELDTAQKHIDAGA
KKVVITAPSS---S---MFVVGVNHTKYTPDKKIVSNASCTTNCLAPLAKVINDAFGIEE
GLMTTVHSMTATQKTVDGPSHKDWRGGRTASGNIIPSSTGAAKAVGKVLPELQGKLTGMA
FRVPTVDVSVVDLTVKLEKEATYDQIKKAVKAAAEG-P-MKGVLGYTEDAVVSSDFLGDT
HASIFDASAGIQLSPKFVKLISWYDNEYGYSARVVDLIEYVAK----
>GapC_1_Schistosoma_mansoni|Group2
RAKVGINGFGRIGRLVLRAAFLKNT--VDVVSVNDPFDLEYMVYMIKRDSTHGTFPGEVS
-K---L-----KVNGKLISVHCERDPANIPWDKDGAEYVVESTGVFTTIDKAQAHINNRA
KKVIISAPSA---D---MFVVGVNENSYEKSMSVVSNASCTTNCLAPLAKVIHDKFEIVE
GLMTTVHSFTATQKVVDGPSSKLWRDGRGAMQNIIPASTGAAKAVGKVIPALNGKLTGMA
FRVPTPDVSVVDLTCRLGKGASYEEIKAAVKAAASG-P-LKGILEYTEDEVVSSDFVGST
SSSIFDAKAGISLNNNFVKLVSWYDNEFGYSCRVVDLITHMHKVD--
>GapC_1_Zygosaccharomyces_rouxii|Group2
MVNVSVNGFGRIGRLVTRIAISRKD--INLVAINDPFSTDYAAYMFKYDSTHGRFDGEVS
-H---I-----ILNGKKVAVFNEKDPAALPWGKLGVDVAIDSTGIFKEMDSANKHIEAGA
KKVVITAPSG---S---MYVMGVNEETYTPDQKIVSNASCTTNCLAPLAKVIHNEFGIKE
GLMTTVHSMTATQKTVDGPSHKDWRGGRTASGNIIPSSTGAAKAVGKVLPSLQGKLTGMA
FRVPTVDVSVVDLTVNLAKETSYDEIKAALKKASEG-S-MKGILGYTEDDVVSSDFLGDA
HSSIVDAAAGIQLTPTFVKLVSWYDNEFGYSTRVVDLVEHVAKS---
>GapC_2_Achlya_bisexualis|Group2
PVNIAINGFGRIGRLVLRAAQTNPL--LNVVAVNDPFPTEYMEYMLKHDTVHGHFDGTVR
-H---I-----IVNDRKIRVFGEKDPKAIKWGESDVEYVVESTGAFTTKEKASAHLLNGP
RKVVISAPSA---D---MFVVGVNHDKYDPSMNIVSNASCTTNCLAPLAKVVNDKFGIIE
GLMTTVHAVTATQLTVDGPSKKDWRGGRAACFNIIPSSTGAAKAVGKVIPELNGKLTGMS
FRVPTANVSVVDLTVRLRNKASYEDIKAAIKYASEN-E-LRGILGYTDTAVVSSDFISDP
RSSIFDADAGIVLTDDFVKLVSWYDNEWGYSNRVLDLITHMVHTE--
>GapC_2_Acrasis_rosea|Group2
------------GRLVMRASLERDD--VEIVGVNDIMDPKYMAYLFKYDSVHGTFKGTVD
-A---L-----IVNGLETKVFAEKEPSKLPWGDLKVDYVVESTGIFLDKKSCEEHLKGGA
KRVVISAPAK---D---MYVVGVNEDTYSGQ-TVISNASCTTNCLAPLASIIHDKYTIIE
GLMTTVHATTATQKTVDGPQRGDWRFGRGAAFNIIPASTGAARAVGSVIPSLKGKLTGMS
FRVPTSDVSVVDLTVRIEKGANKQEIDKTLKEAANS-E-WKNIFAYTDDDVVSTDFIHDH
HTSTYDSNASIFLNDNFIKLIA-------------------------
>GapC_2_Candida_albicans|Group2
AIKIGINGFGRIGRLVLRVALGRKD--IEVVAVNDPFAPDYAAYMFKYDSTHGRYKGEVT
-D---L-----VIDGHKIKVFQERDPANIPWGKSGVDYVIESTGVFTKVEGAQKHIDAGA
KKVIITAPSA---D---MFVVGVNEDKYTPDLKIISNASCTTNCLAPLAKVVNDTFGIEE
GLMTTVHSITATQKTVDGPSHKDWRGGRTASGNIIPSSTGAAKAVGKVIPELNGKLTGMS
LRLPTTDVSVVDLTVRLKKAASYEEIAPAIKKASEG-P-LKGVLGYTEDAVVSTDFLGSS
YSSIFDEKAGILLSPTFVKLISWYDNEYGYSTKVVDLLEHVA-----
>GapC_2_Claviceps_purpurea|Group2
AVKVGINGFGRIGRIVFRNAVEHPE--IEVVAVNDPFDPEYAAYMLKYDSSHGVFKGEIK
-G---L-----IVNGKKVKFHTERDPSAIPWKASGAEYIVESTGVFTTTEKAKAHLTGGA
KKVIISAPSA---D---MYVMGVNEKTYDGKADVISNASCTTNCLAPLAKVIHDKYTIVE
GLMTTVHSYTATQKTVDGPSGKDWRGGRGAAQNIIPSSTGAAKAVGKVIPDLNGKLTGMS
MRVPTPNVSVVDLTVRIEKGATYDEIKATVKEAANG-S-LAGILGYTEDDIVSSDMNGNT
NSSIFDAKAGISLNKNFVKLIAWYDNEWGYSRRVLDLLAYVAKAD--
>GapC_Paramecium|Group2
----------RIGRLVLRAAIENNK--VVVKAINDPFDLDYLVYNLKYDSAHLRSPFTVE
-G---I-----VVNGQKIRVYASKDPSQIPWGDAGVNTVCESTGAFLTDEKAGFHLKGGA
KKVIMSAPSK---D---TFVYGVNHENYKADQHVVSNASCTTNCLAPLAKVINDNFGIVE
GLMTTVHASTATQLVVDGPAGKDWRAGRAAAANIIPSSTGAAKAVGLVIPEIKGKLTGMA
FRVPTINVSVVDLTVRIQKEATYDEVMEALSKASQA-P-LKGILGFTSDEVVSQDFLHDA
RSSIVDSKAGIGLTKNFHKLVS-------------------------
>GapC_Tetrahymen|Group2
----------RIGRLVLRAAVENHA--VKVVAINDPFDVDYLIYQLKYDSAHLKFPGKIE
-T---I-----KVNGNNITLFKEKDPAALKWGDAGADFVCESTGAFLTQEKAAAHLKGGA
KKVILSAPAK---D---TFVFGVNHKNYNPSQNIISNASCTTNCLAPVAKVLHEKFGIAE
GLMTTVHASTATQLVVDGPSGKDWRAGRAASTNIIPSSTGAAKAVGLVLPALKGKLTGMS
FRVPTINVSVVDLTVRLEKGTTYANICEAMKEASEG-E-LKGILGYTKEEVVSQDFMHDA
RTSIFDHKAGIGLNDNFHKIIS-------------------------
>Gapdh_10_Joenia_annectens|Group2
-------------RLVFRACRKLTE--VQVVAIHDLCDLATNVHLLRFDTAHKKWPEPIK
-E---F-----TVNAWVVKNLGGRCPSELPWKAMGVDVVLESTGIFKTHAGYDGHIIAGA
KKVVLSVPSA---D---TLVLGVNDEDLKPETKCISNASCTTNCLAPVVKVLNDTFGVFN
GFMTTVHSYTNDQVVSDVM-HRDLRRARAAAMNMIPTSTGAAIALPRVVHGLTPKLDGLS
IRVPTLTGSLVDVSLSLNKEVTVEEVNNALKAASET-A-LKGILTFSTDPLVSSDIIDDP
HSSIVDGLSTKVINT--------------------------------
>Gapdh_10_Populus_trichocarpa|Group2
KLKVAINGFGRIGRNFLRCWHGRKD--LDVIVVNDSGGVKNASHLLKYDSMLGTFKAEVK
-T---I-----SVDGKPIKVVSNRDPLKLPWAELGIDIVIEGTGVFVDGPGAGKHIQAGA
KKVIITAPAA---D---TYVVGVNEKDYDHESNIVSNASCTTNCLAPFVKVMDEEFGIVK
GTMTTTHSYTGDQRLLDAS-HRDLRRARAAALNIVPTSTGAAKAVSLVLPQLKGKLNGIA
LRVPTPNVSVVDLVVNVEKKITAEDVNAAFRKAAEG-P-LKGVLDVCDVPLVSVDFRCSD
VSSTIDSSLTMVMGDDMIKVVAWYDNEWGYSQRVVDLGHLVASKW--
>Gapdh_10_Rhynchopus_sp._ATCC_50231|Group2
----------RMGRLSFRLAWDMPE--LEIVHVNEIIGSVHAAYLVKFDSVHGTWEKECE
-Y---F-----TVAGKRVGFSEEKDFRAVDWKGAGVDIVLDCTGKFLKTEVLQDYIKCGV
KKVVVSAPVK---E---NIVMGCNDDKVTRDHHIVTAASCTTNCIGPIIKVIHENLGIET
GMITTVHDVTGTQSLVDMVNKNDLRRSRSGMLNLAPTSTGSATAICEVFPELKGKLNGHA
IRVPLLNASITDIVLNVGKDTSAEEVNALLQAAAEG-P-LGAILGFETRPLVATDYTNDK
RSTIVDAPSTMVVAKRMVKV---------------------------
>Gapdh_11_Klebsormidium_flaccidum|Group2
----GINGFGRIGRLVMRAALERSD--VEVVAVNDPFDADYAIYMFTYDSVHGEVQREDR
-T---I-----SFDGHDVAFYAARDPSEIPWGKHGADYVVESTGVFTDMDKAAAHLKGGA
KKVIISAPSK---D---MYVMGVNHEKYKTSDDVISNASCTTNCLAPLAMVVNNKFGILE
GLMTTVHATTATQKTVDGPSNKDWRGGRGASTNIIPSSTGAAKAVGKVLPELNGKLTGMA
FRVSTADVSVVDLTVRLEKPAKYDDIVAAIKEAADG-P-LKGILGYTSDDVVSQDFVHDS
RSSIFDIKAGIALNDSFVKLVSWYDNE--------------------
>Gapdh_11_Macrotrichomonas_sp._GfMG19|Group2
-------------RLVFRAVRKLKD--VQVVAVHDLCPIQTNVHLLKFDTAHKIWPEPIV
-T---F-----QVNAWSVKNIGGRLPSELPWRDLGVDVVLESTGIFRKKAKADGHILAGA
KKVVLSVPSA---D---TLVLGVNDEDLKPTTTSISNASCTTNCLAPVVKVLNEAFGVFS
GFMTTVHSYTNDQVVSDVM-HADLRRARAAGQNIIPTSTGAAIALPKVVKGLTPKLDGLS
LRVPTLTGSLVDVTLNLKKTVTIDDVNNALIAASKR-E-LKGVLVYSTDPLVSSDIVDNP
ASSIVDGLSTKVINTELVKVLSWYDNEWKYSCRCADIFHKL------
>Gapdh_11_Selaginella_moellendorffii|Group2
KLKVAINGFGRIGRNFLRCWHGRKD--LDVIAVNDSGGVKNASHLLKYDSMLGTFKANVK
-T---I-----SVDGKNITVVSSRDPLKLPWADMGIDIVIEGTGVFVDGPGAGKHIQAGA
KKVIITAPAT---D---TYVVGVNEADYDHEANIVSNASCTTNCLAPFVKVMDEEFGIVK
GTMTTTHSYTGDQRLLDAS-HRDLRRARAAALNIVPTSTGAAKAVSLVLPQLKGKLNGIA
LRVPTPNVSVVDLVVNVDKKMTAEDVNAAFRKAADG-P-LKGILAVCDIPLVSVDFRCSD
VSSTVDASLTMVMGDDMVKVVAWYDNEWGYSQRVVDLAHLVADKW--
>Gapdh_12_Leishmania_major|Group2
PIKVGINGFGRIGRMVLQAICDQNE--IDVVAVVDMSNAEYFAYQMKYDTVHGRPKYTVE
-T---L-----VVNGHRIKVKAQRNPADLPWGKLGVDYVIESTGLFTDKLQAEGHIKGGA
KKVVISAPAS---G---TIVMGVNQHEYSPTHHVVSNASCTTNCLAPIVHVLKENFGIET
GLMTTIHSYTATQKTVDGVSLKDWRGGRAAAINIIPSTTGAAKAVGMVIPSTKGKLTGMS
FRVPTPDVSVVDLTFRSTRETSIQEIDKAIKKAAQT-Y-MKDILGFTNDELVSSDFINDN
RSSVYDSKATLQNEKRFFKIVSWYDNEWGYSHRVVDLVRYMAAKD--
>Gapdh_12_Plasmodium_knowlesi_strain_H|Group2
ATKLGINGFGRIGRLVFRSAYERND--VEVVAVNDPFDIKHLCYLLKYDSVHGVFPAEVT
-F---F-----TIGNKKIFVHHEKDPANIPWGKYGIDVVCESTGVFLTKELSSAHLKGGA
KKVIMSAPPK---D---IYVMGINHDKYDPKQTIVSNASCTTNCLAPIAKVLNDKFGIVE
GLMTTVHASTANQLVVDGPSGKDWRAGRCALTNIIPASTGAAKAVGKVLPELNGKLTGVA
FRVPIGTVSVVDLVCRLEKPAKYEEIAAHMKKAAEG-P-LKGILGYTEDEVVSQDFVHDK
RSSIFDMKAGLALNDNFFKIVSWYDNEWGYSNRVLDLAIHITK----
>Gapdh_12_Populus_trichocarpa|Group2
-------GFGRIGRLVARIALRRDD--VELVAVNDPFTTDYMTYMFKYDTVHGPWKSELK
-T---L-----LFGEKAVTVFGVRNPEEIPWAQAGAEFVVESTGAFTDKGKAAAHLKGGA
KKVVITAVSK---D---MFVVGVNEKQYTPDLDIVSNASCTTNCLATLAKVIHERFGIVE
GLMSTVHAITATQKTVDGPSKKDWRGGRAASFNIIPSSTGAAKAVGKVLPALDGKLTGMS
FRVPTADVSVVDLTVRLEKKATYEDIKSAIKEESET-N-LKGILGYIEDDVVSTDFIGDS
RSSIFDAKAGIALNDNFVKIVSWYDNEWGYSSRVIDLIAHMAKT---
>Gapdh_12_Scenedesmus_vacuolatus|Group2
------NGFGRIGSLVLRATLDRKD--VKVVAINDPFEGEYMAYMFKYDSVHGRYEGDVQ
-G---I-----TINGEQIKTLAMMDPTQIPWGEVGADYVVESTGVFTTVDKCQAHLKGGA
KKVVISAPSA---D---MFVMGVNADKYDPKHTVVSNASCTTNCLAPLAKVVNDTFGIKE
ALMTTVHATTATQKTVDGPSKKDWRGGRGASANIIPSSTGAAKAVGKVIPELNGKLTGMA
FRVPTQDVSVVDLTCILEKPAKYEDIMAALKAASEG-P-MKGILGYTEDDVVSSDFVSDP
ASSTVDAKAGIMLSPTFVKLVSWYDNEWG------------------
>Gapdh_12_Thalassiosira_pseudonana_CCMP1335|Group2
TVKLGINGFGRIGRLVCRAAMEHPD--VMPVAVNDPFDLDYAAYMFQYDSVHGKYPGTVT
-S---L-----IIDDVSIKFFSERDPSSIPWGSVGATYVCESTGVFTTTDKAKAHLGGGA
KKVIISAPSA---D---MYVVGVNHTNYDGSSDVVSNASCTTNCLAPMAKVIHEKYGIAE
GLMTTVHASTATQLVVDGPSGKDWRGGRAAIANLIPSSTGAAKAVGKVIPELNGKLTGMA
VRCPTPDVSMVDLTIKLEKGCTKDEMLATLKEASEG-E-LKGILGYTDHAVVSTDFVHDN
RSSIIDGTACIALNDTFHKVISWYDNEWGYSNRLVDLAVHMSTVD--
>Gapdh_12_Trypanoplasma_borreli|Group2
PIKVGINGFGRIGRMVLQAICDQTE--IDVVAVVVRSDADYLSYRLRYDSVHGRFKHKVD
-P---L-----VVNGHKVKCVKGPDPSTLPWGKLGVDYVIESTGFFTDKSKAEGHIKAGA
KKVIISAPAK---G---TIVMGVNQHEYNPNHSVVSNASCTTNGLAPIVHVLKEGFGIKV
GLITTLHAYTATQKTVDGVSQKDWRGGRAASVNIIPSSTGAAKAVGEVLPETKGKLTGMA
FRVPTPDVSVVDLTFTTTKDTSIKEIDAALKRAAAS-Y-LRGILDISKEELVSTDFIHNP
NSSIYDSLATLQNEKRFFKVVSWYDNEWGYSNRVVDLVRFMNSKD--
>Gapdh_12_Vitis_vinifera|Group2
KLKVAINGFGRIGRNFLRCWHGRKD--LDVIVVNDTGGVKQASHLLKYDSILGTFEADVK
-A---I-----SVDGKVIKIVSSRNPLDLPWGDLDIDLVIEGTGVFVDRDGAGKHIQAGA
KKVLITAPGG---D---TYVVGVNADEYNHDESIISNASCTTNCLAPFVKVLDQKFGIIK
GTMTTTHSYTGDQRLLDAS-HRDLRRARAAALNIVPTSTGAAKAVALVLPTLKGKLNGIA
LRVPTPNVSVVDLVVQVSKKTFAEEVNAGFRDSAEK-E-LQGILSVCDEPLVSVDFRCSD
VSSTVDSSLTMVMGDDMVKVIAWYDNEWGYSQRVVDLADIVANKW--
>Gapdh_12_Volvox_carteri_f._nagariensis|Group2
PVKVLLNGCGRIGRLAFRIAWSQPE--FQFVHLNDIAAVESVAYLLKYDSVHGTWGPDVS
-T---I-----VIKDDRIPYTNSKAIDGITVTEVTVDMVYECTGVFLTRAKIAPYFHVGA
KKVVVSAPVK---D---NVVVGCNEDKYNPADHIVTAASCTTNCLAPVVKVIHEKLGIDR
GCITTIHNLTNTQTIVDAPNKADLRRARSGLVNLAPTSTGSATAIALIFPELKGKLNGLA
VRVPLTNASITDCVFDVKRGTTEAEVNQLLKEASET-Y-LKGILGFDEDPKVSTDYVNDP
RSSIVDAACTQVIDGTMVKIYAWYDNEYGYSCRMVDLAKYIAS----
>Gapdh_13_Blastocrithidia_sp._VY-2009a|Group2
------NGFGRIGRMVIHAMCEMEK--IDLVAIADMSDAEYFAYQLKYDSVHGKASYPIT
-S---L-----VIDGHHVCIKAERNPADLPWGKLKVDYVLEATGLFNNKLTAEGHLKGGA
KKVIISAPAT---G---TIVMGVNQREYNPRHHVVSNASCTTNCLAPIVHVLKEGLGIEV
GLMTTIHSYTATQKLVDGVSLKDWRGGRAAAFNTIPSTTGAAKAVGKVIPSVNGKLTGMA
FRVATPDVSVVDLTFRTTKDTSIEEIDKAIKNASST-Y-LKGVLGYVNEELVSTDFINDN
HSSIYDSKATLKNEKRFFKIVS-------------------------
>Gapdh_13_Chara_vulgaris|Group2
--------FGRIGRLVLRAALLNPE--IEVVAVNDPFDTKYMVYMFKYDSVHGQFKGKIS
-T---L-----IINGKEVAVYGSRDPAAIPWSDTGVEVVVESTGVFTDKDKAAAHIKGGA
KKVIISAPSK---D---MFVVGVNEDKYTPDLTIVSNASCTTNCLAPLAKVINDNFGIVE
GLMTTVHSLTATQKTVDGPSGKDWRGGRGAGFNIIPSSTGAAKAVGKVLPELNGKLTGMA
FRVPTADVSVVDLTVRLAKPASYDTIKQCIKAASEG-P-LKGILGYTDEDIVSTDVIGDA
HSSVFDAKAGIALNDNFVKLVSWYDNEW-------------------
>Gapdh_13_Diplonema_sp._ATCC_50224|Group2
----------RIGRLVLRAALQNPQ--ATVVAVNDPFSVDYMVYMFKYDSVHGRYNGKVE
-K---F-----IVDGVEITVFTQKDPSSIPWGEAGAEVVVESTGVFTKIESASAHLTGGA
KRVVISAPSP---D---MFVVGVNEEKFNPSMKVISNASCTTNCLAPLAKVLNDNFGIVE
GLMTTVHAATATQKTVDAPSKKDWRGGRGILGNIIPSSTGAAKAVGKVIPELNGKLTGMA
FRVPTADVSVVDLTVRLRKGASKKDIDAAVLKASQS-K-MAGVIGFTNEDVVSTDFIGDT
RSSIYDSKASICLNDNFVKLV--------------------------
>Gapdh_13_Encephalitozoon_intestinalis_ATCC_50506|Group2
-MKVGINGLGRIGKLVYRILREKG---VEVPLVNDPLKPEQAEYLLKYDSVFGRCK-ECK
-K---I-----LYKGKKTSLSAFDRPEKIPWTEYGVDAVVEASGVFTTLKDCEGHKD--V
KIVVITAPSK---D---MFVYGVNHQDYVSQ-RIISNASCTTNCLAPLAKIVDDNFGIVE
GLMTTVHAVTATQKIVDGV-GKCLRSGRSGLANIIPASTGAATSVGKVIPSLAGKLNGMA
MRVPVANVSVVDLVCRTRKETTIEAIVDAIERFSES-N--EGIIGTTKDDVVSSDFIGDS
RSSVFDINASISIGPNFFKLISWYDNEYGYSCRVYDLLKYAYSR---
>Gapdh_13_Entamoeba_dispar_SAW760|Group2
SIKVGINGFGRIGRLVARVVLERKD--FELVAINDPFDPKYMVYLLKYDTVHRQFEGTVE
-A---I-----IVNGHKIVVKAERDPAQIGWGELGVDYVVESTGVFTTIPKAEAHIKGGA
KKVIISAPSA---D---MFVVGVNTEAYKPEMNIISNASCTTNCLAPLAKVINNEFGIVE
GLMTTIHATTATQKTVDGPSGKDWRAGRCACANIIPASTGAAKAVGKVIPSLNGKLTGMS
FRVGTPDVSCVDLTCRLEKEVTVESIKAAIKKASEG-E-MKGILGYTEDLVVSSDFVHDN
RSSIFDAAATILLNPHFVKLVSWYDNEWGYSNRLVDLIQIISK----
>Gapdh_13_Haramonas_dimorpha|Group2
----------RIGRLVCRAGLANPD--VEVVAINDPFALDYMCYLFKYDSAHGNYPGTVE
-C---L-----VVDGKSIKVFAERDPAATPWGASGAQYVCESTGVFTNAEKASAHISGGA
QKVIISAPPK---D---MFVMGVNHTGYSKDMTVVSNASCTTNCLAPLTKVIHESFGIEE
GLMTTVHAMTANQLTVDGPSGKDWRAGRCAAANIIPSTTGAAKAVGKVIPEMNGKLTGMA
FRVPTPDVSVVDLTCRLKNPATYDEIKAAVKAASEG-P-LAGILGYTEDAVVSQDFVHDK
RSSIFDANAGISLNSNFCKLIS-------------------------
>Gapdh_13_Heterocapsa_triquetra|Group2
----------RIGRLVFRAAVSNPS--ISLKAVNDPFDLKYMVYQLKYDSVHGRFAGTVE
-D---L-----VVNGTEIQIFHEKDPAAIPWGAAGADYICESTGVFTAQEKAELHIKGGA
KKVIISAPPK---D---IYVVGVNHLDYKASDTVVSNASCTTNCLAPLTKVVHEKFGIIE
GLMTTVHAMTATQLTVDGPSGKDWRGGRCSSQNIIPSSTGAAKAVGKVIPSVNGKLTGMA
FRVPTPDVSVVDLTVRLEKGAKYEEIVAAVKEAAAG-P-MAGVLDWTDEEVVSTDFTTCK
ASSIFDVGAGISLNDTFVKLVS-------------------------
>Gapdh_13_Leishmania_infantum|Group2
MVKVGINGFGRIGRVVFRVAQTRPD--IEIVGINDLLDAEYMAYSLKYDSTHGRFNGTVQ
-A---L-----VVNGKTIRVTSERDPANLKWGEIGVEVVVESTGLFLTHETAHKHIEAGA
KRVVMTGPPK---D---MFVMGVNHTTYNGQ-PIISNASCTTNCLAPLAKVVNEKYGIAE
GLMTTVHATTATQKTVDGPSLKDWRGGRGASQNIIPSSTGAAKAVGKVYPALNGKLTGMA
FRVPTPNVSVVDLTVRLEKPATYKDICAAIKAAAEG-E-MKGILGYTDDEVVSSDFNGVG
LTSVFDAKAGISLNEHFVKLVSWYDNETGYSHKVLDLVLYTS-----
>Gapdh_13_Mallomonas_rasilis|Group2
--KVGINGFGRIGRLSLRAVKGHPN--VKVVAINDPFPLDYMKYMFYYDSVHGKYDGTVT
-K---L-----IVDGTPITVSNEREPEKIKWGDAGAEIVLESTGKFLEEAGAAKHFVGGA
KKVVMSAPSK---D---MFVMGVNHFEYKGQ-KIVSNASCTTNCLGPLAKVINDNFGIQE
GLMTTVHAATATQPTVDGPSVKDWRGGRGAVGNIIPSSTGAAKAVGAVIPALKGKLTGMA
FRVPTANVSVVDLTCVLTKGAKYSDIKAAIKAASEG-P-MKGILGYTEDSVVSTDFISDP
RSSIFDAGAGIALNDKFVKLVSWYDNEWGYS----------------
>Gapdh_13_Micromonas_pusilla_CCMP1545|Group2
KIRVGINGFGRIGRLVMRACLLRDD--IEVVAVNDPFTADYMAYMFKYDTVHGRFVGEAK
-E---F-----MVNGKEVAVFAERDPAQIPWAASNVDYVVESTGVFTSLEGAQKHIDAGA
KKVVISAPSA---D---MFVMGVNSDEYDDSLNIVSNASCTTNCLAPLAKIIDDNYGIVE
GLMTTVHATTATQKTVDGPSMKDWRGGRGAGANIIPSSTGAAKAVGKVLPQLDGKLTGMA
FRVPTQDVSVVDLTVRIEKGATYDEICKTIELAAAG-E-LEGVMGYTEDAVVSADFIGDD
RSSIFDASAGISLSPNFVKLVSWYDNEWGYSNRVVDLMAHMAAKA--
>Gapdh_13_Monocercomonoides_sp._PA203|Group2
VIRVAINGFGRIGRIVFRILRQRKD--FKIVAIHDLAAGKSLAHLLKWDTVYRKLDEPVS
-N---I-----MVGDDLIYVLGEKDPSGLPWDLLGIDVVIESTGIYRARANGDGHIKAGA
KKVIITVPTK---D---TIVCGVNDEHLKPEHLCVSNASCTTNCLAPIAKVLNDTFGIVR
GLMVTVHAYTNDQRICDQI-HDDLRRARHAACNIIPTTTGAAKAVGEVIPVLKGKLDGYA
LRVPVPTGSCCDLTFVTEKPATKETVNAAIKAASQG-A-QKGIIEYCDEPIVSSDIIQNR
HSSIFDAQCTM-VKDDLVKIVSWYDNEWGYSNRVVDLIAKVMGQ---
>Gapdh_13_Ostreococcus_lucimarinus_CCE9901|Group2
RTRVGINGFGRIGRLAFRVAYDDPT--LEVVHVNETPSGASCAYLGEFDSVHGRWTKTLR
-A---L-----VVGDRRIGFSACEDPEDAPWSSAGCEVVMECTGAFLKMKKLESAYHGGV
KKVVVSAPVE---G---NVVYGVNHGEYDAEHRVVTAASCTTNCIAPVIYTIHKEIGVHR
GSITTVHNVTNTQSMVDAPNKDDLRRARSGLVNLAPTSTGSATAVQLIIPELKGKLNGLA
VRVPLINGSLTDIVLETKRAVTVEEVNALLKAKSEG-P-LVGIMGYEEQPLVSTDFVNDP
RSGIVDAQSTMVVDGTHLKLYVWYDNEYGYSCRMVDCVKMVAA----
>Gapdh_13_Physcomitrella_patens_subsp._patens|Group2
KIKIGINGFGRIGRLVARVALERDD--IELVAINDPFTPEYMAYMFKYDSTHGQWKSEVT
-H---L-----TFGGNPVAVYACRDPSEIPWGKHGAEFVVESTGVFTDKEKAAAHFKGGA
KKVVISAPSK---D---MFVMGVNEEKYANE-DIVSNASCTTNCLAPLAKVINDKFGILE
GLMTTVHATTATQKTVDGPSNKDWRGGRSAAANIIPSATGAAKAVGKVLPELNGKLTGMA
FRVPTTDVSVVDLTVRLEKPASYATIKAAVKEASEG-S-MKGILGYTEDDVVSTDFITDS
RSSVFDAKAGIALSDTFVKLVAWYDNEWGYSNRVVDLILHMAKQG--
>Gapdh_13_Plasmodium_brasilianum|Group2
-----INGFGRIGRLVFRAAYGRTD--IEVVAINDPFDIKHLCYLLAYDSVHGKFPCEVT
-K---I-----IVGNKTINIHNEKEPSQIPWGKYGIDVVCESTGVFLTKELSSAHLKGGA
KKVIMSAPPK---D---IYVMGINHDKYDGKQLIVSNASCTTNCLAPIAKVLNDKFGIIE
GLMTTVHASTANQLVVDGPSGKDWRAGRCALLNIIPASTGAAKAVGKVLPELNGKLTGVA
FRVPIGTVSVVDLVCRLQKPAKYEEVAAELKKASEG-P-LKGILGYTDHEVVSQDFVHDS
RSSIFDLKAGLALNDNFFKIVSWYDNEWGYSNRVL------------
>Gapdh_13_Plectospira_myriandra|Group2
--KVGINGFGRIGRLVARAAFANPN--ATVVAINDPFSLDYMVYLFKYDSTHGPYQGTVE
-N---L-----VIDGQVVRIFTAKNPAEIGWGEAGADYVCESTGVFTNTEACLAHVKGGA
KKVIISAPPK---D---MYVIGVNHTKYDGSAHVVSNASCTTNCLAPLAKVVHEKFGIVE
GLMTTVHATTANQLTVDGPSGKDWRAGRGASANIIPASTGAAKAVGKVLPELNGKLTGMA
FRVPVPDVSVVDLTVRLEKSATLAEIKAAIKEASEN-E-LKNILGYTEDDVVSQDFVTDK
RSSIFDANACISLNDNFVKLVSWYDNEWGYS----------------
>Gapdh_13_Ricinus_communis|Group2
KLKVAINGFGRIGRNFLRCWHGRKD--LDVIAINDTGGVKQASHLLKYDSTLGIFDADVK
-G---I-----SVDGKVIQVVSDRNPANLPWKDLGIDLVIEGTGVFVDREGAGKHIQAGA
KKVLITAPGG---D---TYVVGVNADGYSADEPIISNASCTTNCLAPFVKVLDQKFGIIK
GTMTTTHSYTGDQRLLDAS-HRDLRRARAAALNIVPTSTGAAKAVALVLPTLKGKLNGIA
LRVPTPNVSVVDLVVQVEKKTFAEEVNAAFRESADK-E-LKGILSVCDEPLVSVDFRCTD
VSSTVDSSLTMVMGDDMVKVIAWYDNEWGYSQRVVDLADIVANNW--
>Gapdh_13_Sorghum_bicolor|Group2
KTKIGINGFGRIGRLVLRIATSRDD--IEVVAVNDPFDAKYMAYMFKYDSTHGPFKGSIR
-T---L-----EINGKKVTITSKRDPTEIPWGNFGAEYVVESSGVFTTIDKASAHLKGGA
KKVVISAPSA---D---MFVVGVNEKSYDPKMNVVSNASCTTNCLAPLAKVVHEEFGIVE
GLMTTVHATTATQKTVDGPSMKDWRGGRGAGQNIIPSSTGAAKAVGKVLPELNGKLTGMA
FRVPTPNVSVVDLTCRIEKSASYDDVKAAIKAASEG-A-LKGILGYTDEDVVSNDFVGDS
RSSIFDAKAGIGLSSSFMKLVSWYDNEWGYSNRVLDLIAHMALV---
>Gapdh_13_Stephanonympha_sp._Nk3|Group2
-------------RLVFRACRKLSE--VQVVAIHDLCDLKTNIHLLKFDTAHKIWPEPIV
-E---F-----QIGEWTVKSIGGRLPSQLPWAELGVDVVLESTGTFRKKAGYDGHIISGA
KKVVLSVPSA---D---TLVLGVNNEDLTPATKCISNASCTTNCLAPLVKVLNEAFGVIN
GFMTTTHSYTNDQVVSDVM-HADLRRARAAAQNIIPTSTGAAIALPRVVKGLTPKLDGLS
LRVPTLTGSLVDVSLNLKKVVTIQEVNDALIAATRT-E-LQGILIFSTDPLVSSDIVDNP
ASSIVDGLSTKVIPGSLVKVLSWYDNEWMYSCRCADIFKKL------
>Gapdh_13_Trypanosoma_brucei_gambiense_DAL972|Group2
VIRVGINGFGRIGRVVFRAAQRRND--IEIVGINDLLDADYMAYMLKYDSTHGRFEGAVE
-A---L-----VVNGKKIRVTSERDPANLKWNEINVDVVVESTGLFLSDDTARKHIQAGA
KKVVITGPSK---D---MFVMGVNHTTYKGE-AIVSNASCTTNCLAPLAKVLNDKFGIVE
GLMTTVHATTATQKTVDGPSQKDWRGGRGAAQNIIPSSTGAAKAVGKIIPSLNGKLTGMA
FRVPTPNVSVVDLTVRLERPATYKQICDAIKAASEG-E-LKGILGYVDEEIVSSDINGIP
LTSVFDARAGISLNDNFVKLVSWYDNETGYSNKVLDLIAHIT-----
>Gapdh_13_Volvox_carteri_f._nagariensis|Group2
KIKIGINGFGRIGRLVMRATMLRPD--IEVVAINDPFDSEYMAYMFKYDSVHKTWPGHVE
-G---F-----FVEGRKLHTFTETDPTKINWAAAGADIVIESTGVFTDIAKASQHLVGGA
KKVIITAPSN---D---MYVMGVNHDKFDPADTIISNASCTTNCLAPLAKVIHQKFGIKE
GLMTTVHASTATQKTVDGPSKKDWRGGRAVNGNIIPSSTGAAKAVGKVLPELKGKLTGMA
FRVPTNDVSVVDLTVTLEKATTYEDIMAALKAASEG-E-LKGVMVYTEDDVVSSDFITDP
ASCTIDAKAGIMLSPTFVKLVAWYDNEWGYSNRVVDLAVHVAKKS--
>Gapdh_13_Zea_mays|Group2
VTQVGINGFGRIGRIVLRASLSNPE--VQVVAINDPFPLEYMVYMFKYDSVHGRFQGTVE
-K---L-----VVNGKEISVFSERDPAQIPWGSVEAAYVVESTGVFTSIDAASAHLQGGA
KKVIISAPSG---D---MFVCGVNLEKYTSDLKVISNASCTTNCLAPLAKVINDNFGIVE
GLMTTVHATTATQKTVDGPSNKDWRGGRGAGANIIPSSTGAAKAVGKVIPELNGKLTGMA
FRVPTPDVSVVDLTVRLEKGATYEEIKAVIKKASEN-E-LKGILGYTNDQVVSTDFVGDA
QSSIFDAAAGIALNDKFVKLVSWYDNEFGYSNRVIDLLAYAAKVD--
>Gapdh_14Ricinus_communis|Group2
KLKVAINGFGRIGRNFLRCWHGRKD--LDVIVVNDSGGVKNASHLLKYDSMLGTFKADVK
-T---I-----SVDGKPIKVVSNRDPLKLPWAELGIDIVIEGTGVFVDGPGAGKHIQAGA
KKVIITAPAA---D---TYVVGVNEKDYSHEANIVSNASCTTNCLAPFVKVMDEEFGIVK
GTMTTTHSYTGDQRLLDAS-HRDLRRARAAALNIVPTSTGAAKAVSLVLPQLKGKLNGIA
LRVPTPNVSVVDLVVNVEKKLTAEDVNAAFRKAAEG-P-LKGILDVCDVPLVSVDFRCSD
VSSTIDSSLTMVMGDDMVKVVAWYDNEWGYSQRVVDLAHLVAAKW--
>Gapdh_14_Micromonas_pusilla_CCMP1545|Group2
-VRVGVNGFGRIGRVFTRVATTYAN--VEVVAINDPGTADAAAYLFNHDSVYGTLEHRAR
-G---L-----YLSETRVALSREREPRDIDWASAGVDVVVDASGKFLSRADAGAHLRRGP
QKVIVTAPMK---D---AYVVGVNEHTYAADPDVLSNASCTTNCLAPLLKIVHGAFGIES
AVMTTIHAATASQPPVDGVCLKDPRRGRSCLLNIIPTTTGAAKAIGAVMPDLAGKVTGLA
TRVPTAAVSLVDVSIQLTNPASMDEIRTVFMNAANG-D-MLGIVKYVDEPVVSTDFTRDP
SSCVFDATSSTAASPTHVKLLAWYDNEWGYACRVLDLIAHV------
>Gapdh_15Micromonas_pusilla_CCMP1545|Group2
MVKVGINGFGRIGRLAFRLAYDNPA--LEFVHINEHPAGESSAYLAKYDSVHGHWTHDCE
-A---I-----VVDGHEISYSAHDAPGDVPWEAHGVELVLECSGEFLTREKLAPYFARGV
KKVLVSAPVK---D---NIVYGVNHDKYDPADHIVTAASCTTNCLAPVVNVIQSKLGIVR
GSITTIHNVTNTQTIVDAPNKSDLRRARSGLMILAPTSTGSATAIALIFPELKGKLNGLA
VRVPLLNGSLTDCVFEVGRATTREEVNALIKDAAAN-E-MCGVLGYEEKPLVSTDYINDT
RSGIVDALSTMVVDGTHLK----------------------------
>Gapdh_15_Alexandrium_fundyense|Group2
PATLGINGFGRIGRLVCRAALSNPD--ITVKAINDPFDLQYMVYMLKYDSVHKTFPGTIA
-G---L-----VVNGADIAVFHEKDPASIPWGDSGAGYVCESTGVFTAKEKAELHLKGGA
KKVIISAPPK---D---IYVMGVNHLEYKTSDTVVSNASCTTNCLAPLTKVVHTKFGLIE
GLMTTVHAMTATQLTVDGPSGKDWRGGRCASQNIIPSSTGAAKAVGKVIPDVNGKLTGMA
FRVPTPDVSVVDLTCRLEKPAKYDEIVAAIKEAAAG-D-MKGVLDWTDEEVVSTDFVTCK
ASSIFDVGAGISLSDTFVKLVSWYDNEWGYSNRLVDLAIFMSKQD--
>Gapdh_15_Arabidopsis_thaliana|Group2
KTKVGINGFGRIGRLVLRIATFRDD--IEVVAVNDPFDAKYMAYMFKYDSTHGNYKGTIN
-T---L-----EINGKQVKVVSKRDPAEIPWADLGAEYVVESSGVFTTVGQASSHLKGGA
KKVIISAPSA---D---MFVVGVNEKTYLPNMDIVSNASCTTNCLAPLAKVVHEEFGILE
GLMTTVHATTATQKTVDGPSMKDWRGGRGASQNIIPSSTGAAKAVGKVLPELNGKLTGMA
FRVPTPNVSVVDLTCRLEKDASYEDVKAAIKFASEG-P-LRGILGYTEEDVVSNDFLGDS
RSSIFDANAGIGLSKSFMKLVSWYDNEWGYSNRVLDLIEHMAL----
>Gapdh_15_Chondrus_crispus|Group2
-PKVGINGFGRIGRLVLRAAIEKGT--CQVVAINDPFDLDYMAYMLKYDSTHGRYAGDVS
-K---L-----QVDGNSITVFAHRDPAEIPWATAAADYIVEATGVFTLKDKAAAHFKGGA
KKVVISAPSK---D---MFVCGVNEAKYTPDLDIISNASCTTNCLAPLVKVIHEKYGIEE
GLMTTVHATTATQKTVDGPSNKDWRGGRGRGRNIIPSSTGAAKAVGKVMPELNGKLTGMA
FRVPTPDVSVVDLTVRLTSETTYEDIKATMKAAADD-S-MKGIMKYTEDAVVSTDFIHDD
ASCIFDASAGIMLNSKFCKLVAWYDNEWGYSNRVVDLIAHISKV---
>Gapdh_15_Diplonema_sp._ATCC_50225|Group2
----------RMGRLACRMAWDMDE--VEIVHVNEIIGSAHAAYLLQFDSVHGTWGHECV
-E---F-----TVDGKKITFSDEKDFTKVDWKGKGIDIVLECSGKFTTTKKLQPYLECGV
KKVVVSAPVK---E---NIVVGVNDDKLEAKHDIVTAASCTTNCLAPIVKVIHENLTIES
GMITTVHNITGTQSLVDMVNKNDLRRSRSGMLNLCPTSTGSATAIAEVFPELKGKLDGLA
IRVPLLNSSITDMVFNVSRGTTKAEVNALLEAAQEG-P-LAGILGYEARPLVSTDFTNDE
RSSIVDAPSTLVVGDKMVKI---------------------------
>Gapdh_15_Karenia_brevis|Group2
----------RIGRMVFQAICDQEK--INVIGVVDMSDAEYFAYQMKYDSTHGKFKHKVE
-V---I-----IVNGNKIKIMASREPKALPWGTMGVEYVIESTGLFVDAEKAKGHIDAGA
KKVIISAPGK---G---TLVMGVNHTEYDKAHDVVSNASCTTNCLAPICHVIKEGIGIEK
GLMTTIHAYTATQKTVDGVSAKDWRGGRAAACNIIPSATGAAKAVGEVLPSTKGKLTGMA
FRVPTPDVSVVDLTFVAEKDTSITEIDEKLKAASAS-Y-MKGFLSYTDEELVSTDFIHNT
NSSIYDSKATLQNEKRFFKVVS-------------------------
>Gapdh_15_Monocercomonoides_sp._PA|Group2
SIKVAINGFGRIGRVVFRILRQRKD--FKVVAIHDLANGKALAHLLKWDSVYRKFNEPVE
-K---L-----KVGDDLIEVLNERDPSELPWGPMGIDVVVESTGIYRARAGYDGHIKAGA
KKVIITVPTK---D---TIVCGVNEEHLKPEHQCVSNASCTTNCLAPVAKVLNDTFGIVR
GLMVTVHAYTNDQRICDQI-HDDLRRARHAACNVIPTTTGAAKAVGEVIPVLKGKLDGYA
LRVPVPTGSCCDLTFIAEKPVSKEAINAAMKAAAEG-P-MKGILEYCEEPIVSSDIIQNH
HSSIFDAQCTM-VKDNLVKIVSWYDNEWGYSCRVVDLMTKL------
>Gapdh_15_Oryza_sativa_Japonica_Group|Group2
KLKVAINGFGRIGRNFLRCWHEREN--LEVVVVNDSGGVRNASHLLKYDSMLGTFKADVK
-T---I-----SVDGKLIKVVSNRDPLKLPWAELGIDIVIEGTGVFVDGPGAGKHIQAGA
KKVIITAPAA---D---TYVLGVNEGDYSHEANIISNASCTTNCLAPFVKILDEEFGIVK
GTMTTTHSYTGDQRLLDAS-HRDLRRARAAALNIVPTSTGAAKAVALVLPQLKGKLNGIA
LRVPTPNVSVVDLVINTVKTITADDVNAAFRKAAAG-P-LSGILDVCDVPLVSVDFRCSD
VSSTIDASLTMVMGDDMVKVVAWYDNEWGYSQRVVDLAHLVASKW--
>Gapdh_15_Perkinsus_marinus_ATCC_50983|Group2
VCQLGINGFGRIGRLVFRAAMENPE--VKVVAVNDPFNIPYMKYLLKYDSVHGQFNGTIE
-A---L-----IVNGQTIQVFAERNPCDIPWGKAGAEYVCESTGVFTSGEKASGHLQGGA
KKVVISAPPK---D---MFVMGVNNKEYTSDLKIVSNASSTTHCLAPLVKIMNDKFGIVE
GLMSTIHSTTYIQLTVDGPAGKGWRVGRCTEPNIIPSPTGASWALGKVIPCLNGKLTGMA
FRVPTPDVSVVDLTCRLEKAATYDDIIAAVKEASEG-D-MKGVMGITYDDVVSTDMIHDK
RSSIFDVKAGIALDDHFVKLVSWNDNEWGYSNRLIDLVVYMNKVD--
>Gapdh_15_Polysphondylium_pallidum_PN500|Group2
VVKIGINGFGRIGRLVLRASTENSA--CQVVAVNEPFDVDYMIYMFHYDTVHGRFKGTVG
-H---L-----VVNGKKIHVFAEKDPSNIQWGSAGADYVVESTGIFLTTDKASAHLKGGA
KKVIISAPSA---D---MYVMGVNEETYKTDVNVLSNASCTTNCLAPLAKVINENFGITE
GLMTTVHAITATQKTVDGPSGKDWRAGRSGLANIIPASTGAAKAVGKVIPSLNGKLTGMS
FRVPNADVSVVDLTVRLDKPATYEQICAVVKAASES-N-LKRYIGYTEDEVVSSDFIGDT
RSCIFDAKAGISLNNNFVKLVAWYDNEMGYSNRVVDLICYIDSK---
>Gapdh_15_Spironucleus_barkhanus|Group2
------------GRMAMRAALAIPE--VEVVAINDPFDGEYMVYMFKYDSVHRTVKAEVT
-N---L-----IVNGKTVTCYAERDPQQIAWA--GCDIVLECTGVFTTIEKASLHVHGSV
KKCIISAPSA---D---MFVMGVNTATYDPKMHVVSNASCTTNCLAPICKVLEECYGIEA
GLMTTVHAATATQPSVDGPSKKDWRGGRSCMCNIIPAATGAAKAVGKVIPQLNGKVTGMA
FRVPTTDVSVVDLTVLLKKDTTYEDICANMKKYAEG-E-LKNVLTYTEEAVVSSDFLSST
TTSNFDAKAGIQMTPRFVKVVS-------------------------
>Gapdh_15_Thalassiosira_pseudonana_CCMP1335|Group2
-VTCAVNGFGRIGRLLFRYAWEDPL--LDIVHVNDLCSCESAAYLIKYDSVHGTWDKEVE
-G---F-----TVDGKLVTFTREKDFTKVDWSGMAVDMVMECTGKFLTVKDLQPYFECGV
KRVVVSAPVE---D---NVVLGCNHGLLTEELKLVTNASCTTNCLAPVVKVIKENFGIKH
GCITTVHDVTGTQTIVDMPNKSDLRRARSGMLNLCPTSTGSATAIVEIYPELKGKLNGLA
IRVPLLNASLTDCVFEIEKEVTREEVNAALKKASEG-P-LKGLLGYETKPLVSTDYTNDT
RSCIIDALSTQVIDGSMIKIYAWYDNECGYSKRMAELCNIVASKY--
>Gapdh_15_Zea_mays|Group2
KIKIGINGFGRIGRLVARVALQSDD--VELVAVNDPFSTDYMTYMFKYDTVHGQWKHEVK
-T---L-----LFGEKEVAVFGCRNPEEIPWGSVGAEYVVESTGVFTDQEKAAAHLKGGA
KKVVISAPSK---D---MFVVGVNEKEYKSDINIVSNACCTTNCLAPLAKVINDKFGIVE
GLMTTVHAITATQKTVDGPSSKDWRGGRAASFNIIPSSTGAAKAVGKVLPVLNGKLTGMS
FRVPTVDVSVVDLTVRLEKSATYDEIKAAVKAEAEG-S-LKGILGYVEEDLVSTDFQGDS
RSSIFDAKAGIALNGNFVKLVSWYDNEWGYSTRVVDLIRHMNST---
>Gapdh_1_Coleochaete_scutata|Group2
--KVGINGFGRIGRLVARVALGRDD--VELVAINDPFSTEYMVYMFKYDSVHGRWGGNVE
-T---L-----LFNGKPVNVYDKRDAAEIPWSEMGAEYVVESTGVYTDMDKAAAHLKGGA
KRVVISAPSK---D---MFVMGVNHEKYKGE-AIVSNASCTTNCLAPLAKVVNDRFGILE
GLMTTVHSITATQKTVDGPSSKDWRGGRGAGFNIIPSSTGAAKAVGKVLPELNGKLTGMA
FRVPTADVSVVDLTVRLEKAATYDEIKAALKEASEG-A-MKGILGYTEDDVVSTDFITDE
RSXVFDAKAGIALNNKFVKLVSWYDNELG------------------
>Gapdh_1_Holomastigotoides_mirabile|Group2
VVKIAINGFGRIGRLVFRAVRKLTE--CQIVAIHDLLDIKTNVHLLKYDSAHGQLGESIE
-T---F-----TVGTWVVNIVGRIDPWQLPWKELGVDVVLESTGVYKTKANIDGHIKAGA
RKVVLSVPAG---D---TLVLGVNNEDLKPETQHISNASCTTNCLAPVTKIIHQKWKVVN
GFMTTVHAYTNDQQVADLA-HADLRRARAAGQNIIPTSTGAAKALPIVVKGLRPKLDGIS
IRVPVITGSLVDTSFNVEGQPTAAEVNQALKEASES-P-LKGILSYVTDPIVSSDIINST
FSSIVDSLETKVIGGAIVKVLSWYDNEAGYSARCADIFHLIG-----
>Gapdh_1_Micromonas_pusilla_CCMP1545|Group2
KVKVAINGFGRIGRNFVRCWMSRGA--LEVVCVNQSGGAKPAAHLLKYDSILGTFDADVK
-T---I-----SVNGNIIKVVSDRDPLNLPWKEMGIDIVIEGTGVFLDGPGAGKHIQAGA
KKVVITAPAN---D---TYVVGVNADTYDPSANIVSNASCTTNCLAPFAKVLDDKFGIVK
GTMTTCHSYTGDQRILDAS-HRDLRRARAAALNIVPTSTGAAKAVALVLPQLKGKLNGIA
LRVPTPNVSIVDLVVNVEKKVTAEEVNAAFKEASEG-P-MKGILAITETPLVSVDFRCSD
VSTTIDAALTMVMGDDMVKVVAWYDNEWGYTQRVVDLTHIVAA----
>Gapdh_1_Populus_trichocarpa|Group2
KTKIGINGFGRIGRLVLRVATFRDD--IDVVAVNDPFDANYMAYMFKYDSTHGVFSGTIK
-N---L-----EINGKQIKITSKRDPTEIPWGDFGAEYVVESSGIFTTVEKAAAHMKVGA
KKVVISAPSA---D---MFVVGVNEKTYKPNMDIVSNASCTTNCLAPLAKVVHEEFGIIE
GLMTTVHATTATQKTVDGPSRKDWRGGRGAAQNIIPSSTGAAKAVGKVLPELNGKLTGMA
FRVPTPNVSVVDLTCRLEKSASYEDVKAAIKYASEG-P-LKGILGYTDDDVVSSDFLGDS
RSSIFDAKAGIGLSASFMKLVSWYDNEWGYSNRVLDLIEHMAL----
>Gapdh_1_Tetrahymena_pyriformis|Group2
------NGFGRIGRLAFRRIQDVEG--LEVVAVNDLTDDDMLAHLLKYDTMQGRFTGEVE
-G---F-----RVNGKEVKSFDEPDASKLPWKDLDIDVVLECTGFYTDKDKAQAHVDAGA
KKVLISAPAG---D---TIVYNTNHDELDGSETVVSGASCTTNSLAPVAKVLSDEFGLVE
GLMTTIHAYTGDQNTQDAPHRKDKRRARAAAENIIPNSTGAVKAIGKVIPEIDGKLDGGA
QRVPVATGSLTELTVVLEKSVTVEQVNEAMKQASDE-S-----FGYTEDEIVSSDVVGMT
YGSLFDATQTRVMGRQLVKVAAWYDNEWG------------------
>Gapdh_1_Vaucheria_litorea|Group2
----------RIGRMVFRAAFANET--TEVVAINDPFDLNYMRYLLIHDSMHGRFPATVE
-K---L-----VVDGKAVTVFTEKDAASIQWGSVGADYICESTGVFTVSETAGKHLNGGA
KKVVISAPPK---D---MFVMGVNHMEYTKGPNVFSNASCTTNCLAPLTKVINDKFGIVE
GLMTTIHAMTINQLTVDGPSGKDWRAGRCASQNIIPASTGAAKAVGKVLPEVNGKLTGMA
FRVPTADVSVVDLTVKLSTETTYDAICSAIKEAADG-P-MKGILGYEDEDVVSADFLHDS
RSSVFDSKAGIMLNPTFVKLVS-------------------------
>Gapdh_1_Vitis_vinifera|Group2
QTKIGINGFGRIGRLVLRVATSRDD--IDVVAVNDPFDAKYMAYMFKYDSTHGVFKGTIK
-T---L-----EINGKQIKVTSKRDPSEIPWGDYGIDYVVESSGVFTTTEKASAHIKGGA
KKVVISAPSA---D---MFVVGVNETSYKPSMNIVSNASCTTNCLAPLAKVVHEEFGIVE
GLMTTVHATTATQKTVDGPSMKDWRGGRGASQNIIPSSTGAAKAVGKVLPELNGKLTGMA
FRVPTPNVSVVDLTCRLKKSATYEDVKAAVKYASEG-P-LKGILGYTDEDVVSNDFVGDS
RSSIFDAKAGIGLSASFMKLVAWYDNEWGYSNRVLDLIEHMALV---
>Gapdh_1_Zea_mays|Group2
KIKIGINGFGRIGRLVARVALQSED--VELVAVNDPFTTDYMTYMFKYDTVHGHWKSDIT
-T---L-----LFGDKPVTVFGIRNPEEIPWGEAGAEYVVESTGVFTDKDKAAAHLKGGA
KKVVISAPSK---D---MFVVGVNEDKYTSDVNIVSNASCTTNCLAPLAKVIHDNFGIVE
GLMTTVHAITATQKTVDGPSAKDWRGGRAASFNIIPSSTGAAKAVGKVLPDLNGKLTGMS
FRVPTVDVSVVDLTVRIEKGASYEDIKKAIKAASEG-P-LKGIMGYVEEDLVSTDFLGDS
RSSIFDAKAGIALNDHFVKLVSWYDNEWGYSNRVVDLIRHMFKS---
>Gapdh_2_Apodachlya_brachynema|Group2
--KVGINGFGRIGRLVLRAAENNPL--INVVAVNDPFPTNYMEYMLKHDTVHGMFNGTVS
-H---I-----IVNGRKVRVFGERDPQNIKWSDCDIEYVVESTGAFTTLEKASAHLKNGP
KKVVISAPSA---D---MFVMGVNHQLYTNNMNVVSNASCTTNCLAPLAKVVNDSFGIKE
GLMTTVHAVTASQLSVDGPSKKDWRGGRAACFNIIPSSTGAAKAVGKVIPELNGKLTGMS
FRVPTADVSVVDLTCRLNNKASYDEIKAAIKYASEN-E-LKGILGYTDAAVVSSDFITDS
RSSIFDASAGIALTDDFVKLVSWYDNEWGYS----------------
>Gapdh_2_Ascophyllum_nodosum|Group2
MVNVAINGFGRIGRLVLRAAKHNKH--INVVAVNDPFPPDYMNYMFKYDTVHGVYDGTVE
-S---I-----IVDGKKIKVFGEMDAANVKFGDVGADYVVESTGLFTTTESAAVHLKGGA
KKVVISAPSQ---D---MFVMGVNQDKYTPDMDVVSNASCTTNCLAPIAKVINDSFGLKE
GLMTTVHAVTATQKTVDGPSKKDWRGGRAAGFNIIPSSTGAAKAVGKVIPELNGKLTGMS
FRIPTANVSVVDLTCRLEKPASYEEIKAAMKAASEG-P-MHGILGYTEDSVVSSDFIGDS
RSSILDANAGIALSDTFVKLVSWYDNEWGYSCRVLDLITHMDKS---
>Gapdh_2_Gracilaria_gracilis|Group2
KVRVAINGFGRIGRNFIRCWAGRTD--MDVVCINDTSGVKTASHLLKYDSILGTFDSDVV
-S---I-----TVDGKTIKVVSNRNPLELPWKEMEIDIVVEATGVFVDAVGAGKHIQAGA
KKVLITAPGK---G---TFVVGVNDHLYSHDFDIVSNASCTTNCMAPFMKVLDDEFGVVR
GMMTTTHSYTGDQRLLDAG-HRDLRRARSAALNIVPTTTGAAKAVALVVPTLAGKLNGIA
LRVPTPNVSVCDVVMQVSKKTFKEEVNGALLKAANG-S-MKGIIKYSDEPLVSCDYRGTD
ESTIIDSSLTMVMGDDMLKVVAWYDNEWGYSQRVVDLGEVMASQW--
>Gapdh_2_Plasmodium_falciparum|Group2
VTKLGINGFGRIGRLVFRAAFGRKD--IEVVAINDPFDLNHLCYLLKYDSVHGQFPCEVT
-F---L-----LIGEKKVSVFAEKDPSQIPWGKCQVDVVCESTGVFLTKELASSHLKGGA
KKVIMSAPPK---D---IYVMGINHHQYDTKQLIVSNASCTTNCLAPLAKVINDRFGIVE
GLMTTVHASTANQLVVDGPSGKDWRAGRCALSNIIPASTGAAKAVGKVLPELNGKLTGVA
FRVPIGTVSVVDLVCRLQKPAKYEEVALEIKKAAEG-L-LKGVLGYTEDEVVSQDFVHDN
RSSIFDMKAGLALNDNFFKLVSWYDNEWGYSNRVLDLAVHITN----
>Gapdh_2_Trichomonas_vaginalis|Group2
----------RIGRLVFRACRKLKD--IQVVAIHDLGDIKTNVYLLKYDTAHRAFPEPVT
-E---F-----TVGEWVVKSIGGRLPSQLPWKELGIDVVLESTGIFRTKAEKDGHLVSGA
KKVVLSVPSA---D---TLVLGVNDEDLKPETKCISNASCTTNCLGPVAKTLNNAFGIRN
GFMTTVHSYTNDQVVADTM-HKDLRRARAAGMNIIPTSTGAAIALPKVCHGLPPKLDGFA
LRVPTITGSLVDLTVNVNAKVTKEEVNAALKKATEG-S-LKGIMTYVTDPIVSSDIIGCQ
YSSIVDALSTKVLQGTLVKVLSWYDNEWMYSCRCADIFHRLEK----
>Gapdh_3Gracilaria_gracilis|Group2
--QVGINGFGRIGRLVLRAAIEKDT--MSVVAINDPFDLEYMAYMFKFDSTHGRYAGSVE
-K---L-----IVNGKSITIYGHRDPAEIPWAEAGADYVVESTGVFTLKEKAEKHFTGGA
KKVIISAPSK---D---MFVCGVNEDKYTPDLNVISNASCTTNCLAPLVKVIHEKYGIEE
GLMTTVHATTATQKTVDGPSQKDWRGGRGAGANIIPSSTGAAKAVGKVLPELNGKLTGMA
FRVPTSDVSVVDLTVRLATETSYDDIKATMKAAAED-S-MKGILKYTEEAVVSTDFIHEE
ASCVFDAGAGIMLNSRFCKLVAWYDNEWGYSNRVVDLIAHVAK----
>Gapdh_3_Ascophyllum_nodosum|Group2
PINVGINGFGRIGRMVFRACFENPD--ATVVAINDPFDPEYMKYLLTHDSVHGRFPASVE
-H---L-----VVDGFTVYVFTSKDPAQIPWDSKSADYVCESTGVFTTTEKAKPHIAGGA
KKVFISAPPK---D---MYVMGVNHDKYEKGADVMSNASCTTNCLAPITKVLNDKFGIVE
GLMTTVHAMTINQLAVDGPSGKDWRAGRCASANIIPASTGAAKAVGKVIPEVSGKLTGMA
FRVPVPDVSVVDLTAKLAKETTYEEICEAMKEASEG-C-MKGVLGYETEDTVSQDYVHDP
RSSIFDSKAGIMLNPTFVKVVSWYDNEWGYSNRMVDLMIHVHKVE--
>Gapdh_3_Bigelowiella_natans|Group2
AVRVGINGFGRIGRMVIRQIMQRSG--VQVVAINDPFETDYMKYMMKYDTTHGHFNGVVE
-A---L-----NVNGEEIKVFNEMNPSDIPWGSLGVDYVLESTGKFLSAEKSQAHIDGGA
KKVVMSAPSK---D---MFVMGVNHEEYHKDLTFVSNASCTTNGLAPAAKVLHDNFGIKE
GLMNTVHAVTASQKCVDAPSPSKWRSGRAAYSNIIPSTTGAAKAVGKVIPALNGKLTGMS
VRIPTVDVSMVDLVVNLEKGTTYEEICAKMKEAAEG-P-MKGVLGYTEEAVVSSDFIGDS
HSSIFDATAGIQLSPTFVKLITWYDNEMGYSTRCVDLIEPLAKVD--
>Gapdh_3_Botryococcus_braunii|Group2
KINVAINGFGRIGRNFLRCVEGRTD--LNVTVINDSGGVKQASHLLKYDSTLGTFNADVK
-T---I-----AVNGKPIKIVSSRDPLALPWKDNNIDLVIEGTGVFVSSEGAGKHIAAGA
KKVLITAPAS---D---TYVVGVNADQYKHSDNIISNASCTTNCLAPFVKVLDEKLGIVK
GTVTTTHSYTGDQRLLDAS-HRDLRRARAAALNIVPTTTGAAKAVALVLPNLKGKLNGIA
LRVPTPNVSVVDLVIQVEKKTFAEEVNEAFREAANG-P-MKGILVVSDEPLVSKDFACSD
QSSTIDSSLTMVMGDDMVKVVAWYDNEWGYSQRVVDLAEIVAKKW--
>Gapdh_3_Chara_vulgaris|Group2
--KVGINGFGRIGRNFLRCWHTRKD--LEIVAINDTGGVKQASHLLKYDSMLGVFSGNVK
-V---I-----SVDGKSIQIVSNRNPLNLPWGEMGIDLVIEGTGVFVDREGAGKHLQAGA
KKVLITAPGG---D---TYVVGVNDADYDPSETIISNASCTTNCLAPFVKVLDNKFTIVK
GTMTTTHSYTGDQRLLDAS-HRDLRRARAAALNIVPTSTGAAKAVALVLPQLKGKLNGIA
LRVPTPNVSVVDLVVQTAKKTFAEEVNNAFRESADG-P-LKGILAVCDEPLVSVDFRCTD
VSSTVDSSLTMVMGDDMVKVVAWYDNELGY-----------------
>Gapdh_3_Chondrus_crispus|Group2
KVRVAINGFGRIGRNFIRCWAGRSD--MEVVCINDTSGVKTASHLLKYDSILGTFDADVS
-T---I-----SVNGKTIKIVSNRNPLQLPWKEMNIDIVVEATGVFVDAPGAGKHIEAGA
KKVLITAPGG---D---TFVVGVNEKDYSHDYDIVSNASCTTNCMAPFMKVLDDEFGVVR
GMMTTTHSYTGDQRLLDAG-HRDLRRARSAALNIVPTTTGAAKAVALVVPSLKGKLNGIA
LRVPTPNVSVCDVVMQVNKKTFKEEVNGALLKASEG-A-MKGIIKYSDEPLVSCDHRGTD
ESTIIDSSLTMVMGDDMIKVVAWYDNEWGYSQRVVDLGEVMARQW--
>Gapdh_3_Cryptosporidium_hominis|Group2
TATLGINGFGRIGRLVLRACMERND--ITVVAINDPFDVEYMAYLLKYDSVHGNFNGTVE
-D---L-----CINGKVVKVFQAKDPAEIPWGASGAQIVCESTGVFTTEEKASLHLKGGA
KKVIISAPPK---D---MYVMGVNNTEYDPSFNVISNASCTTNCLAPLAKIINDKFGIVE
GLMTTVHSLTANQLTVDGPSGKDWRAGRCAGNNIIPASTGAAKAVGKVIPALNGKLTGMA
IRVPTPDVSVVDLTCKLAKPASIEEIYQAVKEASNG-P-MKGIMGYTSDDVVSTDFIGCK
YSSIFDKNACIALNDSFVKLISWYDNESGYSNRLVDLAVYVASR---
>Gapdh_3_Euglena_gracilis|Group2
PVKIGINGFGRIGRMVFQALCDQGL--FDVVGVVDMADADYFAYQMKYDSVHGKFKHTVS
-D---I-----VVNGHEICIMATRNPEDLPWGKLGVEYVVESTGLFTEADKARGHLKAGA
KKVIISAPGG---D---TIVMGVNHTEYQASMDVVSNASCTTNCLAPLVHVLKEGVGVEK
GLMTTIHAYTATQKTVDGPSKKDWRGGRAAAINIIPSTTGAAKAVGEVLPAVKGKLTGMA
FRVPTPDVSVVDLTFLAEKDTSIKEIDSLLKKASQT-Y-LKGILGFTDEELVSTDFVHDN
RSSIYDSLATLQNEKRLFKVVSWYDNEWGYSNRVVDLLKHMS-----
>Gapdh_3_Gigantomonas_herculea|Group2
-------------------------------------DIKTNVHLLKFDTAHKKWPEPIT
-E---F-----TVNAWVVKNFGGRCPSELPWKQMGIDVVLESTGIFKTHAGYDGHIFAGA
KKVVLSVPSA---D---TLVLGVNDEDLKPDTKCISNASCTTNCLAPVVKVMNETFGVFN
GFMTTVHSYTNDQVVSDVM-HRDLRRARAAAMNMIPTSTGAAIALPRVVKGLTPKLDGLS
IRVPTLTGSLVDVSLNLNKEVTVEQVNDALKAAAET-A-FKGILMFSTDPLVSSDIIDDP
HSSIVDGLSTKVIKGSLVKVLSWYDNEWMYSCRCADIFHR-------
>Gapdh_3_Gonyaulax_polyedra|Group2
PPTMGINGFGRIGRLVFRAALANPD--IEVKAVNDPFDVKYMVYQLKYDSVHKRFPGTIS
-D---L-----VVDGKDVQVFHEKDPASIPWGAAGANYICESTGVFTAQEKAELHIKGDA
KKVIISAPPK---D---IYVVGVNHEDYKTDRHSWSNASCTTNCLAPLTKVVHEKFGLLE
GLMTTVHAMTATQLTVDGPSVAARTGVVAAAQNIIPSSTGAAKAVGKVIPAVNGKLTGMA
FRVPTPDVSVVDLTCRIEKAAKYDDIVAAIKEAAAG-P-MSGVLDWTDEEVVSTDFVSCK
SSSIFDVGAGISLNDNFVKLVSWYDNEWGYSNRLVDLAIYMAKKD--
>Gapdh_3_Gymnodinium_simplex|Group2
----------RIGRMVFQAICDQSK--LDVVGVVDMSDAEYFAYQMKYDTVHGRFKHEVK
-E---L-----IVNGHKIKIMASREPKALNWGELGVEYVIESTGLFVEAEKAQGHIEAGA
KKVIISAPGK---G---TLVMGVNHTEYDKSMHVVSNASCTTNCLAPVCHVLKEGIGIEK
GLMTTIHAYTATQKTVDGVSAKDWRGGRAAACNIIPSATGAAKAVGEVLPVTKGKLTGMA
FRVPTPDVSVVDLTFLAEKDTSIQEIDEKLKAATES-Y-MKGVLSYTDEELVSSDFIHNA
NSSIHDSKATLQNEKRFFKVVS-------------------------
>Gapdh_3_Herpetomonas_sp._trimorpha|Group2
-----INGFGRIGRLVFQAMCSQQD--FDVVAVADMSDADYFAYQLKYDTVHGQAKFQVA
-A---L-----VVNGHRIQVKAQRNPADLPWGKLGVEYVIESTGLFTNKSLAEGHLKAGA
KKVIISAPAS---G---TIVMGVNHHEYNSTHNVVSNASCTTNCLAPLVHVLKEGFGVQT
GLMTTIHAYTATQKTVDGMSHKDWRGGRAAAVNIIPSSTGAARAVGEVIPSTKGTLTGMS
FRVPTPDVSVVDLTFTAKKDTSIKEIDAALKRAAHT-Y-LKGILSYTDEELVSSDFVHNN
HSSIYDSLATLQNN---------------------------------
>Gapdh_3_Hypotrichomonas_acosta|Group2
------------GRLVFRAVRELNE--CQVVAVHDLSNVAVNAHLLKYDTAHGIFPEKIE
-N---V-----FVGEWTINSMEGSDPSKLPWKELGVDVVLESTGVFRTKEGYYGHIKAGA
KKVILSAPAD---D---TLVLGVNDSDLKPETQCISNASCTTNALGPVAQTIMEHFKITN
GFMTTVHAYTNDQVVHDGV-HSDPRRARSACQNIVPTSTGIAKALPKVVRSLPSQFNGIS
FRVPVVTGSLIDLTVLVEKKCTRDEVNAALKTATSG-P-LKGIMDYSEEPLVSSDIIHNQ
FSCVVDGLSTQVMDTKLIKI---------------------------
>Gapdh_3_Lepidodinium_chlorophorum|Group2
PTTMGINGFGRIGRLVFRAASANPE--IDLKGVNDPFDLDYMVYQLKYDSVHKRFDGVVA
-G---L-----VINGKDIQVFHEKDPASIPWGACGAEYICESTGVFTQKEKAELHMKGGA
KKIIISAPPK---D---IYVVGVNHTEYKATDTVVSNASCTTNCLAPLTKVVHEKFGIVE
GLMTTVHAMTATQLTVDGPSGKDWRGGRCASQNIIPSSTGAAKAVGKCLPAVNGKLTGMA
FRVPTPDVSVVDLTCRLEKPAKYEEIVAAVKEAAAG-P-MNGVLDWTDEEVVSTDFVTCK
ASSIFDVKAGIALNDNFVKLVTWYDNEWGYSNRMVDLAIYMKKID--
>Gapdh_3_Leptomonas_jaderae|Group2
PLKVGINGFGRIGRMVFQAMCEDNV--IDVVAVVDMSDAEYFAYQMKFDTVHGRPKYTVE
-A---L-----VVNGHRICVKAQRNPADLPWGKLGVEYVIESTGLFTDKVKAEGHVKGGA
KKVVISAPAS---G---TIVMGVNQSEYDPAHHVVSNASCTTNCLAPIVHVLKVNIGIET
GLMTTIHSYTATQKTVDGVSIKDWRGGRAAAMNIIPSTTGAAKAVGMVIPSTKGKLTGMS
FRVPTPDVSVVDLTFRAARDTSIQEIDAALKKASAT-Y-MKGILGFTDEELVSADFINDA
RSSIYDSKATLQNEKRFFKVVSWYDNEWGYSHRVVDLVRFMGAKX--
>Gapdh_3_Micromonas_pusilla_CCMP1545|Group2
KIKVAINGFGRIGRNFLRCWHGRKD--LDVVAINDSGGVKQASHLVKYDSILGTFQADVK
-H---M-----SIDGKSIQIVSSRDPLQLPWKELGVQIVIEGTGVFIDTPGASKHLTAGA
SKVIITAPAD---D---TYVMGVNADDYKDSDKIISNASCTTNGLAPFAKVLDDSFGIIK
GLMTTTHSYTGDQRILDAS-HRDLRRARAAALNIVPTSTGAAKAVALVLPQLKGKLNGIA
LRVPTPNVSVVDMVIQVEKKCTAEDVNAAFREAAAG-P-MKGILQVVDEPLVSIDFRCTD
VSTSIDSALTMVMGEDLVKIVAWYDNEWGYSQRVVDLAELTASKW--
>Gapdh_3_Micromonas_sp._RCC299|Group2
KIRVGINGFGRIGRLVMRASLVRDD--IEVVAVNDPFTADYMAYMFKYDTVHGQFAGDAK
-V---F-----IVDGKSIAVFAERDPVNIPWGANDVDFVVESTGVFTSLEGAQKHITAGA
KKVVISAPSG---D---MFVMGVNSDEYTDDLDIVSNASCTTNCLAPLAKIIDDTYGIVE
GLMTTVHATTATQKTVDGPSMKDWRGGRGAGANIIPSSTGAAKAVGKVLPALNGKLTGMA
FRVPTQDVSVVDLTVRIEKPASYEEICAAIKEASNG-D-LKGIMGYTEDAVVSADFIGDE
RSSIFDATAGISLSPNFVKLVSWYDNEWGYSNRVVDLIALMHSKM--
>Gapdh_3_Odontella_sinensis|Group2
SINIGINGFGRIGRLVMRAAKGRSD--INVVAVNDPFPVNYMEYMYKYDTVHGKCGQEVS
-T---L-----TIDGKDVKVFGEMDPSKIQWGSAGADYVIESTGVFTSTEKASMHMKGGA
KKVVISAPSG---D---MFVMGVNQEKYESSMDVVSNASCTTNCLAPLAKVINDEFGLKE
GLMTTVHAVTATQQTVDGPSQKDWRGGRAACYNIIPSSTGAAKAVGKVIPELNGKLTGMS
FRVPTANVSVVDLTARLDKGASYETICAAIKEASEG-K-MKGILGYQDEDIVSSDFIGDT
HSSIFDEKAGIALTDDFVKLVSWYDNECGYSNRVLDLIKHIES----
>Gapdh_3_Pavlova_lutheri|Group2
--------------------------------------------------THGRFPGTVE
-N---L-----IVNGKKIKFYAAKSPNEVPWGEAGAHIVCESTGIFTVIDKASAHLQGGA
KKVIISAPSA---D---MFVMGVNHTSYTKDVNILSNASCTTNCLAPLAKIIHEEFGIVE
GLMTTVHATTATQKTVDGPSGKDWRGGRGAGQNIIPSSTGAAKAVGKVLPALNGKLTGMA
FRVPTPDVSVVDLTCRLSKQTTYDEIKKVIKAKCET-E-YKGIMGYTEDEVVSQDFVHDS
RSSIFDAGAGIMLTGDFVKLVSWYDNEWGYS----------------
>Gapdh_3_Perkinsus_marinus_ATCC_50983|Group2
PAKLGINGFGRIGRLVFRAALENPN--VTVVAVNDPFDIEYMQYLLKYDTVHGRFKGEVS
-N---L-----IVNGQTIHFFKSRDPAEIPWGQAGADYVCESTGVFTTSEKAGGHLGGGC
KKVVISAPPK---D---MFVMGVNNEKYTSDLKIVSNASCTTNCLAPLAKIIHDNFGIVE
GLMTTVHATTSTQLTVDGPAGKDWRGGRCASQNIIPSSTGAAKAVGKVIPELNGKLTGMS
FRIPTADVSVVDLTCRLAKSATYDQITAAVDAASKG-P-MKGIMGITHDEVVSSDFTHDS
HSSIFDVKAGIALNDTFVKLVSWYDNEWGYSNRLVDLVVYMSKVD--
>Gapdh_3_Populus_trichocarpa|Group2
KIKIGINGFGRIGRLVARVALQRDD--VELVAVNDPFTTDYMTYMFKYDTVHGQWKGDIK
-T---L-----LFGDKPVAVFGVRNPEEIPWGAAGADFVVESTGVFTDKDKAAAHLKGGA
KKVIISAPSK---D---MFVMGVNEKEYKPDLNIVSNASCTTNCLAPLAKVIHDKFGIVE
GLMTTVHSITATQKTVDGPSMKDWRGGRAASFNIIPSSTGAAKAVGKVLPALNGKLTGMA
FRVPTVDVSVVDLTVRIEKKATYDQIKAAIKEESET-N-LKGILGYTEDDVVSTDFMGDS
RSSIFDAKAGIALNDNFVKLVSWYDNEWGYSSRVIDLIIHIASV---
>Gapdh_3_Pyrocystis_lunula|Group2
DTKAAINGFGRIGRNVLRCWLKKET--FDVVAINVGSGAKAAAHLLKYDTVLGTLQANVS
-E---I-----TIDGKSFKVVSGRDPAAMPWKDMGVEVIIESTGAFNSLEGGSKHLEAGA
KKIVLTAPGK---N---TYVVGVNEGDYDAEDTVVSNASCTTDGMASVCKVLDESFGVEY
GMMTTTHSYTGDQMILDGR-HRDLRRARAGACNIVPTSTGAAKAVAEVLPKYKGKLNGIA
LRVPTPNVSIVDLVVKVSKKCTKEEVNAAVKAAADG-P-MKGIINFEEQPLVSSDFMQTD
YSNSVDVALTMVMGEDLVKVVMWYDNEWGYSQRVLDLTAIVAAKL--
>Gapdh_3_Ricinus_communis|Group2
RTKIGINGFGRIGRLVLRIATLRDD--VDVVAVNDPFDTKYMAYMLKYDSTHGLFKGHIK
-T---L-----EINGKQIKVSSKRDPAEIPWGDHGAEYVVEASGVFTTIDKASAHKKGGA
KKVVISAPSA---D---MFVVGVNEQTYKPNMDIVSNASCTTNCLAPLAKVVHEEFGIVE
GLMTTVHATTATQKTVDGPSMKDWRGGRGAGQNIIPSSTGAAKAVGKVLPELNGKLTGMA
FRVPTPNVSVVDLTCRLEKSASYEDVKAAIKYASEG-P-LKGILGYTDEDVVSNDFVGDS
RSSIFDAKAGIGLSAAFMKLVSWYDNEWGYSNRVLDLIEHMALV---
>Gapdh_3_Selaginella_moellendorffii|Group2
KTRIGINGFGRIGRLVLRVALTRDD--IEVVAVNDPFSAKYMAYLFKYDSTHGIFHEEVK
-T---L-----EVGGHKIKVYGQRDPADIPWGDAGVDFVVEASGVFTKTEKASAHLKGGA
KKVVISAPSE---D---MFVVGVNHEKYKAEQDIVSNASCTTNCLAPLAKVINDEFGLAE
GLMTTVHATTGATPWRALQLRKLWMVERIGEADEVPARISSRHAVGKVLPELNGKLTGMA
FRVPTPNVSVVDLTCRLSKEASYDEIKAAIKAASEG-S-LKGILGYTEDPVVSNDFIGDA
RSSIFDAAAGIPLSKSFVKVVAWYDNEWGYSNRVVDLLNHMATVL--
>Gapdh_3_Trichonympha_sp._HsT36|Group2
------NGFGRIGRLVFRAIRELTE--CNVVAIHDLCPIKTNIHLLKYDSAHGVFKDPVI
-S---F-----IINAWNVQNLSERVPSELPWTQLGVDFVLESTGFYKTACKVDGHIKAGA
KKVLLSVPAS---D---TLVCGVNDEDLTPEVKCISNASCTTNCLGPIAKVINDNFHISN
GFMTTVHSYTNDQKVADLM-HDDLRRARAAAINIIPTSTGAAKALPIVVKDLPPKLDGLA
LRVPTVTGSLVDLSVNVREVVTVDQVNEALKTASEG-P-LQGILKFTEDPIVSTDIVHDK
HSSIVDGTLTKVINGTIVKVLSWY-----------------------
>Gapdh_3_Trypanosoma_sp._Python|Group2
------------------------E--IDVVAVVDMNDAEYFAYQMKYDTVHGRFKHSVT
-N---L-----VVNGHHICVKAQRNPADLPWGKLGVEYVIESTGLFTAKTAAEGHLRGGA
RKVVISAPAS---G---TFVMGVNQHEYNPSHHVVSNASCTTNCLAPIVHVLKEGFGVAT
GLMTTIHSYTATQKTVDGVSVKDWRGGRAAAMNIIPSTTGAAKAVGMVIPSTQGKLTGMS
FRVPTPDVSVVDLTFTATRDTSIKEIDTAPKRASKT-Y-MKGILGYTDEELVSSDFINDN
RSSIYDSNATLQNERRFFKIVSWYDNEWGYS----------------
>Gapdh_3_Vitis_vinifera|Group2
KLKVAINGFGRIGRNFLRCWHGRKD--LDVIVVNDSGGVKNASHLLKYDSMLGTFKAEVK
-T---I-----SVDGKPIKVVSSRDPLKLPWAELGIDIVIEGTGVFVDGPGAGKHIQAGA
KKVIITAPAA---D---TYVVGVNEGDYSHESNIVSNASCTTNCLAPFVKILDEELGIVK
GTMTTTHSYTGDQRLLDAS-HRDLRRARAAALNIVPTSTGAAKAVSLVLPQLKGKLNGIA
LRVPTPNVSVVDLVVNVEKKITAEDVNAAFRKAADG-P-LKGILAVCDVPLVSVDFKCSD
VSSTIDASLTMVMGDDMVKVVAWYDNEWGYSQRVVDLAHLVAAKW--
>Gapdh_4Ricinus_communis|Group2
KIKIGINGFGRIGRLVARVALQRDD--VELVAVNDPFSTEYMTYMFKYDTVHGQWKHELK
-T---L-----LFGEKPVTVFGVRNPEEIPWAETGAEYIVESTGVFTDKDKAAAHLKGGA
KKVIISAPSK---D---MFVVGVNEKEYTPDLHIISNASCTTNCLAPLAKVINDRFGIVE
GLMTTVHSITATQKTVDGPSMKDWRGGRAASFNIIPSSTGAAKAVGKVLPSLNGKLTGMS
FRVPTVDVSVVDLTVRLEKSATYEQIKAAIKEESEG-K-LKGILGYTEDDVVSTDFIGDK
RSSIFDAKAGIALNDKFVKLVSWYDNEWGYSTRVVDLIVHVAS----
>Gapdh_4_Babesia_bovis|Group2
VVKVGINGFGRIGRLVLRASLAYDN--LEVVAINDPFTADYMAYLLKYDSVHGTLGETVS
-T---L-----KIGSRSIKLFFEREPSQIPWGQNGVDFVAECTGVFTSSEKSQQHIAGGA
KLVIISAPPS---D---IYVYGVNHTKYEKSQRIVSNASCTTNCLAPLAKVIHEKFGIVE
GLMTTVHATTANQLTVDGASGKDWRAGRCAGANIIPASTGAAKAVGKVIPELNGKLTGMA
FRVPTPDVSVVDLTCKLAKPATYDEIVSAVKAASEG-E-LKGILGWADDDLVSTDFVHDK
RSSIFDVKAGIALTDTFVKLVSWYDNEWGFSNRLLDLGLYICSK---
>Gapdh_4_Chlamydomonas_reinhardtii|Group2
KIKIGINGFGRIGRLVMRATMLRPD--IEVVAINDPFDAEYMAYMFKYDSVHKTWPGHVN
-G---F-----LVEGRKIHTFTESDPSKINWGAAGADIVIESTGVFTDIAKATAHLTGGA
KKVIITAPSN---D---MYVMGVNHEKYNPADHIISNASCTTNCLAPLAKVVNSKFGIKE
GLMTTVHATTATQKTVDGPSKKDWRGGRAVNGNIIPSSTGAAKAVGKVLPELKGKLTGMA
FRVPTNDVSVVDLTVTLEKATTYEDIMKALKEASEG-E-MKGVLAYTDEDVVSSDFVTDP
ASCTVDAKAGIMLSPTFVKLVAWYDNEWGYSNRVVDLALHVAKKA--
>Gapdh_4_Crithidia_oncopelti|Group2
PVKVGINGFGRIGRMVFQALCEEKL--IDVVAVVDMSDAEYFSYQMRYDTVHGKPAYKVE
-S---L-----VVNGHRICVKAQRNPADLPWGKLGVDYVIESTGLFTDKAKAEGHLKGGA
KKVVISAPAS---G---TIVMGVNQHEYNPSHNVVSNASCTTNCLAPLVHVLKEGFGIET
GLMTTIHSYTATQKTVDGVSLKDWRGGRAAAVNIIPSTTGAAKAVGMVIPSTKGKLTGMS
FRVPTPDVSVVDLTFTATRDTSIKEIDAALKRASTT-Y-MKGILGFTDEELVSSDFINDN
RSSIYDAKATLQNEKRFFKLVSWYDNEWG------------------
>Gapdh_4_Eucomonympha_imla|Group2
------NGFGRIGRLVFRAIRELTQ--CQVVAIHDLCPIATNVHLLKYDSAHGRFGEPIV
-S---F-----TVNAWNVQNLDAKVPAELPWKALGVDYVLESTGFYKTKAVADGHIYAGA
KKVILSVPAS---D---TLVCGVNDEDLTAAVTCISNASCTTNCLGPVAKVLNDNFKIVN
GFTTTVHSYTNDQKVADNM-HSDLRRARAAAVNIIPTSTGAAIALPIVVKGLPPKLDGLA
IRVPTVTGSCVDLTVNVQATVTVKDVNAALEAAAAG-P-MKGILRYTTDPIVSTDIIHDE
HSSIVDSGFTKVIGGSLVKVLAWYDNE--------------------
>Gapdh_4_Eucomonympha_sp._HsE15|Group2
------NGFGRIGRLVFRAIRELTQ--TSVVAIHDLCPIKTNVHLLKYDSAHGTFKEPIT
-S---L-----TVGSWNVKNLDERVPAQLPWKELGVDFVLESTGFYKVKAKVDGHIIAGA
KKVILSVPAD---D---TLVCGVNDEDLTPAVTTISNASCTTNCLAPIAKVINDTFKIKN
GFMTTVHSYTNDQKVADNM-HADLRRARAAGINIIPTSTGAAIALPIVVHALPPKLDGIS
LRVPTITGSLVDLTVNVEKAVTVAEVNKAIEAAASG-P-FLGIIKYVTDPIVSTDVIHDP
YSSIFDSSLTKVIGGSLVKVLSWYDNEWMYSCRCADIFI--------
>Gapdh_4_Giardia_intestinalis|Group2
KVRIGISGFGRIGRFALRYALTCPN--VEIAAINNRNERAYFHYLFTHDSVHGPFTCSLS
-E---I-----WFNDKPVYLFTAGVASEIPWEVAKVDVVLECTGAYLTVESCMQHMNTTV
KKVVISAPSK---E---TFVYGVNHKKINAGYSVISNASCTTNCLAPLAKVIHENFGIKQ
ALMSTIHAVTATQPVTDSVMKRDWRSGRACLSNIIPASTGAASALTLVIPELAGRITGTS
WRVPVQDVSVVDLVVETEKDTSYAEICAAVKRACET-E-LCGIMAYRDDFCVSSDFLTTT
TISNFDSKSGIELHSRFFKLVSWYDNECGYSAKLVDMAAYLG-----
>Gapdh_4_Karenia_brevis|Group2
----------RIGRLVFRAASANPA--VKVVGINEPFDLEYMVYQLKYDSVHNRFAGTIA
-G---L-----IVNGKEICIFHEKDPTQIPWGACGASYICESTGVFTAKEKAELHIRGGA
KKVIISAPPK---D---IYVVGVNHTEYKTSDTVVSNASCTTNCLAPLAKVVHENYGIKE
GLMTTVHAMTATQLTVDGPSGKDWRGGRCASQNIIPSSTGAAKAVGKCLPALNGKLTGMA
FRVPTPDVSVVDLTCALDKGASYDAIVAKVKEAAAG-P-MKGVLDWTDEEVVSTDFVTCP
ASSVFDIKAGISLNDNFVKLV--------------------------
>Gapdh_4_Karlodinium_micrum|Group2
PAVLGINGFGRIGRLVFRAALANPE--AKVVAINEPFDLAYMVYQLKYDSVHKRFPGTVA
-G---L-----IVNGQEIRVFREKDPASIPWGEAGATYVCESTGIFTEKAKAELHIKGGA
KRVIISAPPK---D---IYVVGVNHTEFNPADTVVSNASCTTNCLAPLAKVVHENFGIKE
GLMTTVHAMTATQLTVDGPSGKDWRGGRCASQNIIPSATGAAKAVGKCLPALNGKLTGMA
FRVPTPDVSVVDLTCALEKPAKMDEIVAKIKEAAGG-S-MKGVLDFTDEEVVSTDFVTCP
SSSIVDISAGIALNDTFVKLVSWYDNEWGYSNRLVDLACFMSTK---
>Gapdh_4_Mesostigma_viride|Group2
PIKIGINGFGRIGRLVWRATLNRDD--VEVVAINDPFDVPYMVYMAKYDSVHGNLTHDVQ
-K---L-----MVNGKSITIFGKMDAKEIPWKEAGATFVVESTGVFTTLEGASSHLVGGA
ETVVISAPSN---D---MFVMGVNEEGYKPDMKVVSNASCTTNCLGPLAKVIHLKFGILE
GLMTTVHATTATQKTVDGPSKKDWRGGRGILDNIIPSATGAAKAVGKVLPALNGKLTGMA
FRVPTPDVSVVDLTVRLEKGASYDAIKAEIKRASEN-E-LKGILAYTEDAVVSTDFIGNK
HSSIFDAEAGIALNDNFVKLVSWYDNEWGYSNRVVDLIAHMAKVK--
>Gapdh_4_Olisthodiscus_luteus|Group2
----------RIGRLVCRAAMMNPK--TTVVAINDPFSLDYMVYLFKYDTVHGPYAGSVE
-N---L-----VIDGKAIKVYESKDPASIPWGEAGADYICESTGVFTTTEKASAHIAGGA
KKVVISAPAK---D---MFVMGVNQEKYTSSMNVVSNASCTTNCLAPMAKVINDNFGIAE
GLMTTIHAVTINQLTVDGPSGKDWRAGRCAGNNIIPSSTGAAKAVGKVIPELNGKLTGMA
FRVPTADVSVVDLTVKLEKPASYDDIKAAMLKASEG-P-MAGILGYTDEQVVSMDFARDP
RSSIFDSEAGISLNPQFVKLVS-------------------------
>Gapdh_4_Oryza_sativa_Japonica_Group|Group2
KLKVAINGFGRIGRNFLRCWHGRGD--LDVIAINDTGGVKQASHLLKYDSTLGIFDADVK
-A---I-----SVDGKVIKVVSDRNPSNLPWGELGIDLVIEGTGVFVDRDGAGKHIQAGA
KKVLITAPGG---D---TYVVGVNADQYSPDEPIISNASCTTNCLAPFVKILDQKFGIIK
GTMTTTHSYTGDQRLLDAS-HRDLRRARAAALNIVPTSTGAAKAVALVLPNLKGKLNGIA
LRVPTPNVSVVDLVVQVSKKTLAEEVNQAFRDSAAN-E-LKGILEVCDVPLVSVDFRCSD
VSCTIDASLSMVMGDDMVKVIAWYDNEWGYSQRVVDLADIVANQW--
>Gapdh_4_Physcomitrella_patens_subsp._patens|Group2
KIRIGVNGFGRFGRLVARVILERDD--IDLIAVNDPFSTDYMAYMFKFDTVHGRMDIDIY
-T---L-----SFDGKKVTVLSYKELHEIPWSELGVDYVVECTGNYTTKERAAEHLKGGA
KKVIITEFSK---D---MFVMGVNEWEYRPEYNVVAMASCTTNCLMPLLKLLNDRYGVVE
GVLTTVHSLTATQKLLDGPSLTDWRGGRA---NILASSTSAAKAIGRLVPRMSGRIRAMA
LRVPTADASLVDLVVKLDKQVSYEKVCEVIKEEAAG-N-LKDVLGYTEEDAVSHDFLGDS
RSSIFDAKSGFEFGNGFLKLVAWFDNEWGYSHRVVDLIKHMASL---
>Gapdh_4_Populus_trichocarpa|Group2
KLKVAINGFGRIGRNFLRCWHGRKD--LDVIVVNDSGGVKNASHLLKYDSMLGTFKAEVK
-T---I-----SVDGKPIKVVSNRDPLKLPWAELGIDIVIEGTGVFVDGPGAGKHIQAGA
TKVIITAPAA---D---TYVVGVNEKDYDHEANIISNASCTTNCLAPFVKVMDEEFGIVK
GTMTTTHSYTGDQRLLDAS-HRDLRRARAAALNIVPTSTGAAKAVSLVLPQLKGKLNGIA
LRVPTPNVSVVDLVVNVEKKITAEDVNGAFRKAAEG-P-LKGVLDVCDVPLVSVDFRCSD
VSSTIDSSLTMVMGDDMIKVVAWYDNEWGYSQRVVDLAHLVANKW--
>Gapdh_4_Pseudotrichonympha_grassii|Group2
--KIAINGFGRIGRLVFRAIRELYE--CKVVAIHDLCPIKTNIHLLKYDSAHGVFKEDIV
-S---F-----IVNQWVVQNLDEKVPAGLPWKELGVDFVLESTGFFKTKAKVDGHIIAGA
KKVILSVPAD---D---TLVCGVNDEDLKPEITTISNASCTTNCLGPVAKVINDAFKIKN
GFMTTVHSYTNDQKVADNM-HSDLRRARAAAINIIPTSTGAAIALPIVVKGLPPKLDGIA
LRVPTITGSLVDLTVNVEATVTKDDVNKAVEAASKT-A-LKGILKYVTDPIVSTDIIHDP
HSSVFDSQLTKVIGGSLVKVLSWYDNEWMYSCRCADIFVR-------
>Gapdh_4_Pyrenomonas_salina|Group2
SIPIGINGFGRIGRLVTRAAFTNEG--CKVVAVNDPFDLDYMVYMFKYDSTHGIWKGQVE
-K---L-----VINGTEVTCFTERDPTAIKWGDAGAKYVVESTGVFTTIEKASAHVAGGA
KKVVISAPSA---D---MFVMGVNNKTYDGTPQIVSNASCTTNCLAPLAKVIDTNFGIVE
GLMSTIHAITATQKTVDGPSGKDWRGGRGAAQNIIPASTGAAKAVGKVLPQLNGKLTGMS
FRVPTPDVSVVDLTCKLAKPASYQAICDAVKKAESD-E-YCGVIQYCDEEVVSTDFQGNS
KSSIFDAKAGIALNETFVKLVSWYDNEWGYSNRVVDLIAHMQTVD--
>Gapdh_4_Spirotrichonympha_leidyi|Group2
VVRIAINGFGRIGRLVFRAVRKLTE--CQVVAIHDLFAIDVNIHLLKYDSAHGTWPEPIT
-H---F-----QVGEWKVNMVGRIHPKDLKWGEKKVDVVLESTGVYKTKAQKDGHIAAGA
KKVVLSVPAG---D---TLVLGVNDEDVKPTTTMISNASCTTNCLAPITKIINSKWKIIT
GFMTTVHAYTNDQQVADLA-HQDMRRARAAAQNIIPTSTGAAKALPIVVHDLRPKLDGIS
IRVPVITGSLVDTSFNVEGTPTRDEINAALKAATEG-P-LKGILGYTEDAIVSSDIINCT
LSSIVDSLETKVIKSALVKVLSWYDNEAGYSARCADIFHRI------
>Gapdh_4_Theileria_annulata_strain_Ankara|Group2
VVRIGINGYGRIGRLVHRASLALEN--VEVVHVNDPFTPDYIKYLFKHDSVHGSLPAELS
-H---L-----MVGSKKVHLTFEKDPAAIPWGKNDVDVVAECSGVFTSTEKAKLHLDGGA
KLVVISAPTS---D---MYVFGVNHTSYDKSVRVMSNASCTTNCLAPLAKVVNDNFGIVE
GLMTTVHAVTANQLTVDGASGKDWRAGRCAGVNIIPASTGAAKAVGKVIPELNGKLTGMA
FRVPVSDVSVVDLTVRLAKPAKYEDIVKAVKAAAEG-P-MKGVLGYTEDEVVSSDFVDDK
RSSVFDVKAGISLNDTFVKLVSWYDNEWGYSNRLLDLAYYVFQK---
>Gapdh_4_Trichonympha_acuta|Group2
------NGFGRIGRLVFRAVRELTE--CQIVAIHDLCPIKTNIHLLQYDSAHGVFADKVA
-S---F-----TVNSWNVQNLSERVPSDLPWASLGVDFVLESTGFYKTRAGYDGHIIAGA
KKVILSVPAS---D---TLVCGVNDDDLKPDTKTISNASCTTNCLGPIAKVINDNFHITS
GFMTTVHSYTNDQKVADNM-HEDLRRARAAAINIIPTSTGAAKALPLVVHGLKNSLDGLA
LRVPTITGSLVDLSVNVTEVVTRDQVNAALKAAAEN-P-LKGILKYQVDPIVSSDIIHDP
HSSILDSLLTKVINGTLVKVLSWYDNEWMYSCRCADIFVR-------
>Gapdh_4_Trichonympha_agilis|Group2
PIKIAINGFGRIGRLVFRAIFELTE--CQVVAIHDLCPIKTNVHLLKYDSAHGRFKGDVK
-S---F-----ICSGWTVQNLSEKVPSELPWADLGVDFVLESTGFYKTAYKADGHIKAGA
KKVVLSVPAS---D---TLVCGVNDEDLTPAVTCISNASCTTNCLGPVAKVINDNFHITS
GFMTTVHSYTNDQKVADLM-HSDLRRARAAAINIIPTSTGAAKALPIVVKALPPKLDGLA
LRVPTITGSLVDLSVNVKEVVTVDQVNAALKAASEG-P-LKGILKYTEDEIVSTDIIHDP
HSSILDSKLTKVINGTLVKVLSWYDNEWMYSCRCADIFKRL------
>Gapdh_4_Trypanosoma_cruzi|Group2
TIKIGINGFGRIGRMVFRAAQHRND--IEIVGINDLLDADYMAYMLKYDSTHGRYGGMVE
-A---L-----VVNGKKIRVTSEHDPANLKWNEVGAVVVVESTGLFLTDETARKHIQAGA
KKVVMTGPPK---D---MFVMGVNNTMYKGQ-EIVSNASCTTNCLAPLAKIIHEKFGIVE
GLMTTVHATTATQKTVGGPSQKDWRGGRGAAQNIVPSATGAAKAVGKVIPALNGRLTGMA
FRVPTPNVSVVDLTARLERPATYEQICAAIKAASEG-E-LKGILGYTEDEVVSTDMNGVA
LTSVFDVKAGISLNDHFAKLAPWYDNETGYSHKVLDLVAYISA----
>Gapdh_4_Vitis_vinifera|Group2
KIKIGINGFGRIGRLVARVALQRDD--VELVAVNDPFTTDYMTYMFKYDSVHGQWKHELK
-T---L-----LFGEKPVTVFGIRNPEEIPWGETGAEFVVESTGVFTDKDKAAAHLKGGA
KKVVISAPSK---D---MFVVGVNEKEYKPELHIVSNASCTTNCLAPLAKVINDRFGIVE
GLMTTVHSITATQKTVDGPSMKDWRGGRAASFNIIPSSTGAAKAVGKVLPSLNGKLTGMA
FRVPTVDVSVVDLTVRLEKAATYEQVKAAIKEESEG-K-MKGILGYTEDDVVSTDFIGDN
RSSIFDAKAGIALNEKFLKIVAWYDNEWGYSPRVIDLICGHAKFR--
>Gapdh_5Populus_trichocarpa|Group2
KLKVAINGFGRIGRNFLRCWHGRKD--LDVIAINDTGGVKQASHLLKYDSTLGIFAADVK
-G---I-----SVDGKVIKVVSSRNPLDLPWKDMEVDLVIEGTGVFVDREGAGKHITAGA
KKVIITAPGG---D---TYVVGVNADAYSSDEPIISNASCTTNCLAPFVKVLDQKFGIIK
GTMTTTHSYTGDQRLLDAS-HRDLRRARAAALNIVPTSTGAAKAVALVLPTLKGKLNGIA
LRVPTPNVSVVDLVVQVSKKTFAEEVNAAFRESAEK-E-LNGILSVCDEPLVSVDFRCSD
VSSTVDSSLTMVMGDDMVKVIAWYDNEWGYSQRVVDLADIVANNW--
>Gapdh_5_Euglena_sp._CRRdV|Group2
------NGFGRIGSLVLGALVEKQE--LSCVAVVDVSDADYFAYQLKYDSVHGLFRGEIG
-S---L-----IVNGNRIRCLAQKELSLLPWKEMDVDLVIESTGLFTDADLARDHLAAGA
KKVLITAPGV---D---TIVMGVNEGEYHPLHSILSSASCTTNCLAPLVHVLREGIGIET
GLMTTIHAYTATQKTVDGPSKKDWRGGRAAAVNIIPSSTGAARAVGECIPAVKGKLTGMA
FRVPTPDVSCVDLTFRSVRETSITEIDQCLRTASET-Y-LKGILGVTEDPVVSSDFIHDS
RSSIYDASATLENEKRFFKLVAWYDNECG------------------
>Gapdh_5_Eutreptiella_sp._MBIC11104|Group2
----------RIGRMVFQALCDQGL--FDVVGVVDMGDADYFAYQIKYDSTHGKFKHTVT
-D---L-----VVNGHKVQCIATRSPADLPWAKYGAEYVIESTGIFTEAEAARGHIKAGC
KKVIISAPGK---G---TIVMGVNHTEYDAAMDVVSNASCTTNCLAPVCHVLMKTCGIEK
GLMTTIHAYTATQKTVDGPSKKDWRGGRAAAVNIIPSSTGAAKAVGEVLPVLKGKLTGMA
FRVPTPDVSVVDLTFIAEKDTTIQDIDKALKEATSS-Y-LDGFLGYTDEELVSTDFVHDK
RSSIYDSLATLQNEKRMFKVVS-------------------------
>Gapdh_5_Ochromonas_danica|Group2
------NGFGRIGRLVLRAARNKPD--VQVVAINDPFPVDYMKYMFYYDSVHGRYPAPVV
-K---L-----IVDGKVISVSHELDPVNIKWGDSGADYIVGITGKFLTEEGAAKHFVGGA
KKIVMSGPSK---N---MFVVGVNHKEYKKELLVVSNASCTTNCLAPLAKAINDNFGIKE
GLMTTIHATTASQPTVDGHSLKDWRGGRGAVINIIPSSTGAAKAVGKVIPALHGKLTGMA
FRVPTANVSVVDLTVTLEKGAKYADIKEAVKAASNG-E-LKGILGYTEDSVVSFHFVSDT
RSSTFDANAGIALTDNFVKLVSWYDNEWG------------------
>Gapdh_5_Ostreococcus_tauri|Group2
--------------------RTNRS--IGIAVINESPSGKSCAYLGEFDSVHGRWGKTIA
-T---L-----EIDGRSIAFTGESDPLEVPWSDLGCEIVLECTGAFTKMKALERAYGGTV
KKVVVSAPVK---E---NIVYGVNHGDYDADHRVVTAASCTTNCIAPVIYTIHNEIGVHR
GSITTVHNVTNTQCMVDAPNKDDLRRARSGLVNLAPTSTGSATAVQLIIPDLKGKLNGLA
VRVPLTNGSLSDIVLELKRPVTRDEINALLKKHSEG-P-LVGIMGFEEQPLVSTDFVNDS
RSGIVDAESTMVIDGTHLKLYVWYDNEYGYSCRLVDCAKMVAAS---
>Gapdh_5_Parabodo_caudatus|Group2
PFKVGINGFGRIGRMVFQAICDQTE--IDLVAVVDMSDADYFTYQMKYDSVHGRAKHSIT
-T---I-----VVNGHRICIKATRNPADLPWGKLGVEYVIESTGLFTEKDKAEGHIKAGA
KKVIISAPAK---G---TLVMGVNHEEYNPAHHVVSNASCTTNCLAPLVHVLKEGFGVET
GLMTTIHAYTATQKTVDGVSLKDWRGGRAAACNIIPSTTGAAKAVGEVLPATKGKLTGMS
FRVPVPDVSVVDLTFTTKKDTSIKEIDAALKKASRT-Y-LKNFLGFTDEELVSTDFIHNT
HSSIYDSLATLQNEKRFFKVVSWYDNEWG------------------
>Gapdh_5_Selaginella_moellendorffii|Group2
KVKLGINGFGRIGRLVARVALFRDD--IELVAVNDPFSTDYMAYMFKYDSVHGKWKEDVE
-T---L-----SFGGKPVKAFACKDPADIPWGKLGADFVVESTGVFTEKEKASAHLKGGA
KKVVISAPSK---D---MFVVGVNESEYKDDMDIVSNASCTTNCLAPLAKVIHDKFGIVE
GLMTTVHSLTATQKTVDGPSSKDWRGGRGAGFNIIPSSTGAAKAVGKVLPALNGKLTGMA
FRVPTPDVSVVDLTVRLEKGASYEEIKQAMKAESEG-N-LKGILGYTEEALVSTDFIGDS
RSSIFDASAGIALNDHFLKVVAWYDNEWGYSNRVVDLVLHMAKAM--
>Gapdh_5_Symbiodinium_sp._JCUCS-1|Group2
---------------------------------------EYMVYQLKYDSVHKTFGGTIA
-G---L-----VVNGKDIAVFHEKDPAAIKWGESGAEYVCESTGIFTTQEKAALHIGGGA
KKVIISAPPK---D---MYVMGVNHENYKSTDTVVSNASCTTNCLAPLTKVVHENFGIIE
GLMTTVHAMTATQLTVDGPSGKDWRGGRRASQNIIPSSTGAAKAVGKVIPDMNGKLTGMA
FRVPTPDVSVVDLTCRLSKPAKYEDIVKAIKDAAAG-P-MKGVL----------------
-----------------------------------------------
>Gapdh_5_Trypanosoma_brucei|Group2
TIKVGINGFGRIGRMVFQALCDDNE--IDVVAVVDMNDARYFAYQMKYDSVHGKFKHSVS
-K---L-----VVNGHRICVKAQRNPADLPWGKLGVEYVIESTGLFTVKSAAEGHLRGGA
RKVVISAPAS---G---TFVMGVNHNDYNPRHHVVSNASCTTNCLAPLVHVLKEGFGIST
GLMTTVHSYTATQKTVDGVSVKDWRGGRAAALNIIPSTTGAAKAVGMVIPSTQGKLTGMA
FRVPTADVSVVDLTFIATRDTSIKEIDAALKRASKT-Y-MKNILGYTDEELVSADFISDS
RSSIYDSKATLQNERRFFKIVSWYDNEWGYSHRVVDLVRHMAARD--
>Gapdh_5_Trypanosoma_cruzi|Group2
-------PFGRIGRMVFQALCEDTE--IDVVAVVDMNDAEYFAYQMRYDTVHGKFKYEVT
-S---L-----VVNGHRICVKAQRNPADLPWGKLGVEYVIESTGLFTAKAAAEGHLRGGA
RKVVISAPAS---G---TLVMGVNHHEYNPSHHVVSNASCTTNCLAPIVHVLKERFGVQT
GLMTTIHSYTATQKTVDGVSVKDWRGGRAAAVNIIPSTTGAAKAVGMVIPSTQGKLTGMS
FRVPTPDVSVVDLTFTAARDTSIQEIDAALKRASKT-Y-MKGILGYTDEELVSADFINDN
RSSIYDSKATLQNERRFFKIVS-------------------------
>Gapdh_5_Volvox_carteri_f._nagariensis|Group2
KIRVAINGFGRIGRNFLRCWHGRQN--LDVVAINDSGGVKQASHLLKYDSTLGTFDADVK
-H---I-----SVDGKVIKIVSSRDPLQLPWGEMDVDLVIEGTGVFIDKVGAGKHIQAGA
KKVLITAPAK---D---TFVVGVNEADYKHEYPIISNASCTTNCLAPFVKVLQEKFGIVK
GTMTTTHSYTGDQRLLDAS-HRDLRRARAAALNIVPTTTGAAKAVALVLPQLKGKLNGIA
LRVPTPTVSVVDLVVQVEKKTFAEEVNAAFREAAAG-P-MKGVLHVEDAPLVSIDFKCTD
QSTSIDSSLTMVMGDDMVKVVAWYDNEWGYSQRVVDLAEVTAQKW--
>Gapdh_6Selaginella_moellendorffii|Group2
KIKVAINGFGRIGRNFIRCWHGRKD--LDVIVINDTGGVKQASHLLKYDSMLGTFDADVK
-A---I-----SVDGKVIKVVSNRDPLKLPWGELGVDLVIEGTGVFVDQEGAGKHLKAGA
KKVLITAPGK---G---TYVVGVNAEQYSPTEPIISNASCTTNCLAPFVKVLDEKFGIIK
GTMTTTHSYTGDQRLLDAS-HRDLRRARAAALNIVPTSTGAAKAVALVLPKLKGKLNGIA
LRVPTPNVSVVDLVVQVEKKTFAEEVNAAFRESADK-A-LNGILAVCDEPLVSVDFRCSD
VSSTIDSSLTMVMGDDMVKVVAWYDNEWGYSQRVVDLANIVAEQW--
>Gapdh_6_Akashiwo_sanguinea|Group2
----------RIGRLVFRAASANSD--VTIKAVNDPFDLKYMVYQLKYDSVHKQFPGTIA
-D---L-----VINDVPIRIFHEKDPASIPWGEAGAEYVCESTGVFTQREKAELHIKGGA
KKVIISAPPK---D---IYVVGVNHKEYKTTDTVVSNASCTTNCLAPLTKVVHEKFGIVQ
GLMTTVHAMTATQLTVDGPSGKDWRGGRCASQNIIPSSTGAAKAVGKVLPSVNGKLTGMA
FRVPTPDVSVVDLTCQLAKEASYDDIVAAIKEAAAG-D-MKGVLDWTEDEVVSTDFVSCK
ASSVFDVGAGIALNKTFVKLVS-------------------------
>Gapdh_6_Cryptosporidium_muris_RN66|Group2
TATLGINGFGRIGRLVLRACCERSD--IKVLAINDPFDCTYMAYLLRYDSVHGNFKGSVE
-H---L-----IVNGCKISVFHEKDPSQIPWGKVGVHIVCESTGVFTTHEKSESHLNGGA
KKVIISAPPK---D---MFVMGVNHDSYDPSHHIISNASCTTNCLAPLAKIVNDNFGIEE
GLMTTVHSLTANQLTVDGPSGKDWRAGRCSGNNIIPATTGAAKAVGKVIPTLNGKLTGMS
IRVPTPDVSVVDLTCRLSKSATIDDIFRAVKDASNG-Y-MKGIMGYTEEEVVSTDFIGSK
FSSIFDKLACISLNDKFVKLISWYDNESGYAHRLVDLAVFIHSKS--
>Gapdh_6_Enterocytozoon_bieneusi_H348|Group2
NIKVGINGFGRIGKHIFKIFYKNK---IPISMINDPFTPEYVAYSLKYDSVYQKIRDKID
-A---I-----IINGQKITITNKSYPKEIEWNIENIDCVIEASGIFLTMEKASSHN---V
KLVICTGPSD---D---MYVYGVNHENINTIKIIVSGASCTTNCIAPIIHIIDNKYNIIA
GGLTTIHGVTTAQKPVDTY-HTNYRMGRS-CFNIIPIPTGATKAIERIFPHLTGKFTGLC
FRIPIQDISVADLTLNIKNPLDINEIINDINILKS--K-YKNIIDINIDLTVSNDFIGSP
QSAIFDNTLSTVINNNFIKIICWYDNEYGYANRIFDLFNYIIN----
>Gapdh_6_Halteria_grandinella|Group2
----------RIGRLMFRQAIQDPQ--FKILAINDSKDIKYLMYLLKYDSVHGTFDAEMN
-E---F-----EVNGQRVKVFCDKEAKNFKWGDAGVEYLADCSGAYLTKEKAKVHVDIGA
KKIIMSAPSK---D---LFVMGVNHQDYKSDLTYVSNASCTTNCLAPVAKVINDTWGITE
GLMTTIHAITINQMPVDGPAGKDWRAGRAAGVNIIPSTTGAAKAVGKVIKDLKGKLTGMA
FRVPTVNVSVVDLTVKLNKDASYDEICQKVKEASET-H-MKGFLGYTDEEVVSQDFNGSS
LSSIFDAKAGIALNPRFVKVVS-------------------------
>Gapdh_6_Hexamita_inflata|Group2
------------GRLAMRAALREG---ADVIAINDPFDPTYMVYMLRHDSVHGTLKNKIE
-D---L-----IVDGKHIAVYTDKDPAQIPWT--GVDIVLECTGVFTTIEKASLHIHGSV
KKCIISAPSA---D---MFVMGVNNQTYNNEMHVLSNASCTTNCLAPICKVLEECYGVEA
GLMTTVHAATATQPSVDGPSKKDWRGGRSCMCNIIPSATGAAKAVGKVIPQLNGKVTGMA
FRVPTTDVSVVDLTVLLKKPVKYEQICADMKRYSEN-E-LKGVLGYTDDDVVSSDFIGTT
VVSTFDAKAGIQLNDTFVKIVS-------------------------
>Gapdh_6_Micromonas_sp._RCC299|Group2
MVKVGINGFGRIGRLAFRLAYDHPE--LEFVHINEFPAGESSAYLAKYDSVHGQWPKDCA
-N---I-----VVDGKPISYSSHSTPGDVPWDEHGVELVLECSGEFLTRAKLEPYFARGV
KKVLVSAPVK---D---NVVYGVNHHEYDHDDHIVTAASCTTNCLAPVVAVVQKNLGIVR
GSITTIHNVTNTQTIVDAPNKSDLRRARSGLTNLAPTSTGSATAIALIFPELKGKLNGMA
VRVPLLNGSLTDCVFEVARETTVEEVNALMKEASNG-W-LKGVLGYEEQPLVSTDYINDE
RSGIVDALSTMVVDKTHLKMYVWYDNEYGYSARMVDIARMIAGK---
>Gapdh_6_Oryza_sativa_Japonica_Group|Group2
KIKIGINGFGRIGRLVARVALQSED--VELVAVNDPFTTDYMTYMFKYDTVHGQWKSDIK
-T---L-----LLGEKPVTVFGIRNPDEIPWAEAGAEYVVESTGVFTDKEKAAAHLKGGA
KKVVISAPSK---D---MFVCGVNEDKYTSDIDIVSNASCTTNCLAPLAKVIHDNFGIIE
GLMTTVHAITATQKTVDGPSSKDWRGGRAASFNIIPSSTGAAKAVGKVLPDLNGKLTGMS
FRVPTVDVSVVDLTVRIEKAASYDAIKSAIKSASEG-K-LKGIIGYVEEDLVSTDFVGDS
RSSIFDAKAGIALNDNFVKLVAWYDNEWGYSNRVIDLIRHMAKT---
>Gapdh_6_Perkinsus_marinus_ATCC_50983|Group2
VCQLGINGFGRIGRLVFRAAMENPE--VKVVAVNDPFNIPYMQYLLKYDSVHGQFNGTIE
-A---L-----IVNGQTIQVFSERNPCDIPWGKAGADYVCESTGVFTTGEKASGHIQGGA
KKVVISAPPK---D---MFVMGVNNKEYTSDLKVVSNASCTTNCLAPLAKIMNDNFGIVE
GLMSTIHATTSTQLTVDGPSGKDWRGGRCAAANVIPSSTGAAKAVGKVIPSLNGKLTGMS
FRVPTPDVSVVDLTCRLEKAATYDEIVAAVKEACEG-D-MKGVMGITYDDVVSTDMCNDK
HSSIFDVKAGIALNEHFVKLVSWYDNEWGYSNRLVDLAVHMSKVD--
>Gapdh_6_Phytophthora_infestans_T30-4|Group2
-----------------------------MVAINDPFDLEYMAYLFKYDSTHGKFDGSVA
-N---L-----VINGEVIHVFTARNPAEIPWGKAGATYVCESTGVFTTTEKAQSHIEGGC
KKVVISAPPK---D---MYVMGVNHKEYDGSAPVVSNASCTTNCLAPLAKVINDNFGIVE
GLMTTVHATTATQLPVDGPAGKDWRGGRGCGQNIIPSSTGAAKAVGKVLPVLNGKLTGMA
FRVPTPDVSVVDLTCRLEKAASMDAIKAAVKAASEG-E-LAGILGYTEDQVVSNDFLHDK
HSSTFDADACIALNDHFVKLVAWYDNEWGYSNRLVDLVLHMATVD--
>Gapdh_6_Theileria_annulata|Group2
KIRIGINGYGRIGRSVHRASLEREN--IEIVHINDPLTPEYIKYLLKYDTIQGKLPYELE
-N---L-----ILNGQTVRLSFEREPDLIPWGNSSVDIVLECTGQFKSNEKASLHLKSGA
KLVIISAITT---D---IYVYGINHTSYNKSVRVMSNASCTTNCLAPVVKVLHENFGIVE
GLMTSVWPNMARQNIVDGTTRDFKRSGRCAITNIAPLTTPAADAIGEIIPSLKGKLKSMT
FFVPTHAVAVVDLTVKLSKPTKYENIVKVIKEAADG-N-LKGILGYTEDEVVSSDFMHES
LSSIFDINAGIALNDTFVKLISWYHNEWGYSNRLLDLSNYVYKQ---
>Gapdh_6_Toxoplasma_gondii_VEG|Group2
VCKLGINGFGRIGRLVFRAAMERGD--VEVLAINDPFSLDYMVYLLRYDSVHGHYPGEVS
-K---L-----IVGGKAVTVFNEKEPTAIPWGQAGVHYICESTGIFLTKEKAQAHLTNGA
KKVIMSAPPK---D---MFVMGVNNDQYKSSDVIVSNASCTTNCLAPLAKIVHDKFGIVE
GLMTTVHAMTANQLTVDGPSGKDWRAGRSAGVNIIPASTGAAKAVGKIIPSLNGKLTGMA
FRVPVPDVSVVDLTCKLAKPAKYEDIVAAVKEAATG-P-MKGIISYTDEEVVSSDFVHCK
FSSVFDINAGIMLNDTFVKLVSWYDNEWGYSNRLVELAHYMSVQD--
>Gapdh_6_Trichomitus_batrachorum|Group2
------------GRLVFRAIRERKD--CQVVAIHDLCDLRTNVHLLKYDSAHGRFQDELK
-A---F-----TVGSWTVKSVGGRIPSQLPWAELKVDVVLESTGIFRTKMKADGHLKAGA
KKVVLSVPSA---D---TLVLGVNNEDLKKETSCISNASCTTNCLAPVAKTLMEHFEIIN
GFMTTVHSYTNDQVVADTV-HKDLRRARSAAVNMIPTSTGAAIALPKVVHALPPKMDGLS
IRVPTVTGSIVDVTVNVKKACTVAEVNAALKAATES-P-LVGIMKYTEDPIVSTDIISDP
YSSIVDSQCTKVIGGSLVKVLS-------------------------
>Gapdh_6_Tritrichomonas_foetus|Group2
------------GRLVFRAVRTLTE--CQVVAIHDLCDIKTNVHLLNYDSAHRKFPEVVR
-T---F-----EVNKWVVKNIGGRLPSQLPWKELNVDVVLESTGIFRTHCGYDGHIVAGA
KKVVLSVPSA---D---TLVLGVNDEDLKPDTTCISNASCTTNCLAPVVKTINDKFGVKN
GFMTTVHSYTNDQVVSDVM-HKDLRRARAAAMNIIPTTTGAAIALPRVVKALKGSMDGLS
LRVPTITGSLVDVTVNTREAVTKEQVNEALKAAAET-A-LKGILRYTTDPIVSSDIIDDN
HSSIVDGLSTMVLNPDLVKVLS-------------------------
>Gapdh_6_Vitis_vinifera|Group2
KIKIGINGFGRIGRLVARVALQSND--VELVAVNDPFTTDYMTYMFKYDSVHGHWKHDVK
-T---L-----LFGEKSVTVFGVRNPEEIPWAETGADYVVESTGVFTDKDKAAAHLKGGA
KKVIISAPSK---D---MFVMGVNEKEYKPDIDIVSNASCTTNCLAPLAKVINDRFGIVE
GLMTTVHAITATQKTVDGPSSKDWRGGRAASFNIIPSSTGAAKAVGKVLPALNGKLTGMS
FRVPTVDVSVVDLTVRLEKSATYDEVKAAIKEESEG-K-LKGILGYTEDDVVSTDFIGDS
RSSIFDAKAGIALNANFLKLVSWYDNEWGYSSRVIDLIRHMAS----
>Gapdh_7Oryza_sativa_Japonica_Group|Group2
KIKIGINGFGRIGRLVARVALQSDD--VELVAVNDPFTTDYMTYMFKYDTVHGQWKHEVK
-T---L-----LFGEKEVTVFGCRNPEEIPWGETGAEFVVESTGVFTDKDKAAAHLKGGA
KKVVISAPSK---D---MFVVGVNEKEYKPDIDIVSNASCTTNCLAPLAKVINDRFGIVE
GLMTTVHAITATQKTVDGPSSKDWRGGRAASFNIIPSSTGAAKAVGKVLPALNGKLTGMA
FRVPTVDVSVVDLTVRLEKPASYDQIKAAIKEESEG-K-LKGILGYVEEDLVSTDFQGDN
RSSIFDAKAGIALNDNFVKLVSWYDNEWGYSSRVVDLIRHMYNT---
>Gapdh_7_Gymnodinium_simplex|Group2
---------------------------------------KYMVYQLKYDSVHKMFNGTIS
-N---L-----VVNGTDIAVFHEKVPADIKWGEAGAFYVCESTGVFTTKEKAAQHLGGGC
KKVIISAPPK---D---MYVVGVNHMDYKSTDMVVSNASCTTNCLAPLTKVVHEKFGIVE
GLMTTVHAMTATQLTVDGPSGKDWRGGRCASQNIIPSATGAAKAVGKVIPAMNKKLTGMA
FRVPTPDVSVVDLTVRLEKKAAYQDVVAAVKEAAAG-P-MKGVL----------------
-----------------------------------------------
>Gapdh_7_Histomonas_meleagridis|Group2
------------GRLVFRACRLLNE--VQVVAIHDLCDMKTNVHLLKYDTAHRKFPEEIK
-T---F-----QVNAWTVKNLGGRNPSQLPWKELGVDVVLESTGIFRTKAGYDGHIIAGA
KKVVLSVPSQ---D---TLVLGVNDEDLKPETKCISNASCTTNCLAPVAKTINDAFGIKN
GFMTTVHSYTNDQVVTDVM-HKDLRRARAACMNIIPTSTGAAIALPRVVKALPPKMDGLS
LRVPTITGSLVDVTMNVKKEVTKEEVNEVLKKACES-Q-LKGIMKFSMEPLVSSDIIDDP
HSSIVDGLSTMVLNPDLVKVLS-------------------------
>Gapdh_7_Isochrysis_galbana|Group2
--KVGINGFGRIGRLSFRYLEAMDD--VEVVHINEIMGSETAAYLVKYDSVHGIWGHEVE
-E---I-----RVDSRTVSFSEHKALTEVPWAEKGVEIVIDCTGVFLKTSVLQPYLVCGV
KRVIVSAPVK---E---NVVVGVNDDKLTAAHTICTAASCTTNCIAPVIQVVLKELGIEK
GMITTVHNLTGTQSLVDMVNKSDLRRARSGMLNLSPTPTGSATAVAEVFPELKGKLNGHA
IRVPMLNASIADMVFCVGRNTTAEEVNSLLQAASLQ-P-LGAILGFETQPLVSTDYNNDP
RSTIVDAASTMVVQGNMVKIYAWYDNEWGYS----------------
>Gapdh_7_Oryza_sativa_Japonica_Group|Group2
KTKVGINGFGRIGRLVLRIATNRDD--IEVVAVNDPFDAKYMAYMFKYDSTHGPFKGTIK
-T---L-----EINGKKISVTSKRDPSDIPWGNFGAEYVVESSGVFTTTEKASAHLKGGA
RKVVISAPSA---D---MFVVGVNEKNYNPSMNVVSNASCTTNCLAPLAKIVHEEFGIAE
GLMTTVHATTATQKTVDGPSMKDWRGGRGASQNIIPSSTGAAKAVGKVLPALNGKLTGMA
FRVPTPNVSVVDLTCRLEKSASYEDVKAAIKEASEG-S-LKGILGYTDEDVVSNDFIGDT
RSSIFDAKAGIGLSSSFMKLVSWYDNEWGYSNRVLDLIGHMALV---
>Gapdh_7_Pfiesteria_piscicida|Group2
PVGIGINGFGRIGRLVFRAASANAD--VSIKAVNDPFDLKYMVYQLKYDSVHNRFQGTIA
-G---L-----VVNGVEVQVFHEKDPASIPWGSSGAEYICESTGVFTQKEKAELHIKGGA
KKVIISAPPK---D---IYVMGVNHKDYKASDTVVSNASCTTNCLAPLTKVVHDKFGIIE
GLMTTVHATTATQLTVDGPSGKDWRGGRCASQNIIPSSTGAAKAVGKVLPALNGKLTGMA
FRVPTPDVSVVDLTCRLEKGAKYDEIVAAVKEYAAG-D-MKGVLDWTDEEVVSTDFVTCK
ASSVFDVGAGISLNDNFVKLVTWYDNEWGYSNRLVELAVYMKSID--
>Gapdh_7_Polarella_glacialis|Group2
----------RIGRMVFQAICDQTK--IDVVGVVDMSDAEYFAYQMKYDSTHGKFKHDVK
-T---L-----VVNGHKICIMASRDPKALPWGELGVEYVIESTGLFVESEKAQGHINAGC
KKVIISAPGK---G---TLVMGVNHTEYDKAHNIVSNASCTTNCLAPLCHVIKEGIGIEK
GLMTTIHAYTATQKTVDGVSAKDWRGGRAAACNIIPSATGAAKAVGEVLPVTKGKLTGMA
FRVPVPDVSVVDLTFTAEKDTSIEEIDKLLKAASET-Y-MKGFLSYTTEELVSTDFIHNT
HSSIYDSKATLQNEKRFFKVVS-------------------------
>Gapdh_7_Porphyra_yezoensis|Group2
VVKIGINGGGRIGRLVLRAALEKGG--VEVVAINDPFALDYMAYMFKYDSTHGPYKGKVE
-K---L-----VIDGFTITMFGMRDPAEIPWKDVGAEYIVESTGVFTTTDKAKAHLVGGA
KKVVISAPSA---D---MFVCGVNEKKYTPDLSIVSNASCTTNCLAPLAKVLHEKYGILE
GLMTTVHATTATQKTVDGPSHKDWRGGRGAGANVIPSSTGAAKAVGKVIPELNGKLTGMA
FRVPTPDVSVVDLTVRLQKPTTYDDIKATMKAASED-D-LAGILGYTEDAVVSTDFVHDN
RSSIFDASAGIMLNETFVKLVAWYDNEWGYSNRVVDLITHMSKVD--
>Gapdh_7_Pythium_graminicola|Group2
--KVGINGFGRIGRLVLRAAQTNPL--INVVAINDPFPTKYMEYMLRYDTVHGVFNGTVS
-N---L-----IVNGKKVRVFNEMKPTDIKWSQADVQYVVESTGVFTTTEKASAHLQNGV
EKVVISAPSA---D---MFVVGVNEDKYKSDMHVVSNASCTTNCLAPLAKVVNDTFGIKE
GLMTTVHAVTATQLTVDGPSKKDWRGGRGACFNIIPSSTGAAKAVGKVIPSLNGKLTGMS
FRVPTADVSVVDLTCRLEKKASYDEIKQVIKAASEN-E-LKGILGYTDELVVSSDFVGDS
RPSIFDAQAGIALTDDFVKLVSWYDNEWGYS----------------
>Gapdh_7_Scrippsiella_trochoidea|Group2
----------RIGRLVFRAAMGNPD--VAVKAVNDPFDLKYMVYQLKYDSVHKQFAGTIA
-G---L-----VVNGVEIQIFHEKDPAAIPWGDAGAEYVCESTGVFTAKEKAELHLKGGA
KKVIISAPPK---D---IYVVGVNHKEYKATDTVVSNASCTTNCLAPLTKVVHEKFGIVE
GLMTTVHAMTATQLTVDGPSGKDWRGGRCASQNIIPSSTGAAKAVGKVLPAVNGKLTGMA
FRVPTPDVSVVDLTCRLEKPAKYDEIVAAVKEYAAG-D-MKGVLDWTDEEVVSTDFVSCK
SSSIFDVGAGISLNDTFVKLV--------------------------
>Gapdh_7_Sorghum_bicolor|Group2
KIKIGINGFGRIGRLVARVALQSSD--VELVAVNDPFSTEYMTYMFKYDTVHGQWKHDVK
-T---L-----TFGENEVVVFGCRNPEEIPWGSVGADYVVESTGVFTEQDKAAAHLKGGA
KKVIISAPSK---D---MFVVGVNEKEYKSDINIVSNASCTTNCLAPLAKVINDKFGIVE
GLMTTVHAITATQKTVDGPSAKDWRGGRAASFNIIPSSTGAAKAVGKVLPALNGKLTGMA
FRVPTVDVSVVDLTVRLEKSATYDEIKIVLDGHSDV-R-TKGILGYVDEDLVSTDFLGDN
RSSIFDAKAGIALNGNFVKLVSWYDNEWGYSTRVIDLICHMY-----
>Gapdh_7_Symbiodinium_sp._P083-2|Group2
---------------------------------------KYMVYQLKYDSVHKTFNGTVA
-G---L-----VVNGKDIQVFHEKEPKEIKWGESGAAYVCESTGIFTTKEKAELHLQGGA
KKVIISAPPK---D---MYVVGVNHTEYKSTDTVVSNASRTTNCLAPLTKVVHEKFGIIE
GLMTTVHAMTATQLTVDGPSGKDWRGGRCASQNIIPSATGAAKAVGKVIPAMNKKLTGMA
FRVPTPNVSVVDLTVRLEKPAKYEEIVAAIKDAANG-P-MKGVL----------------
-----------------------------------------------
>Gapdh_8Isochrysis_galbana|Group2
--KVGINGFGRIGRLVCKAACMKDG--ATVTAVNDPFDVEYAAYLFKYDSTHGRYKGTVT
-T---L-----IVDGQKIKFYACRNPNEVPWGEAGADIVCESTGIFTVIEKASMHLQGGA
KKVIISAPSA---D---MFVMGVNHTSYTKDINILSNASCTTNCLAPLAKIINDEYGIVK
GLMTTVHATTATQKTVDGPSGKDWRGGRGAGQNIIPSSTGAAKAVGKVIPALNGKLTGMA
FRVPTPDVSVVDLTCVLGKPASYAEICEFIKKSCEK-E-YKGIMAYTDEEVVSNDFISDP
ASSTFDAKAGIGLDDTFVKLVSWYDNEWGYS----------------
>Gapdh_8_Arabidopsis_thaliana|Group2
KIRIGINGFGRIGRLVARVVLQRDD--VELVAVNDPFTTEYMTYMFKYDSVHGQWKHELK
-T---L-----LFGEKPVTVFGIRNPEDIPWGEAGADFVVESTGVFTDKDKAAAHLKGGA
KKVVISAPSK---D---MFVVGVNEH----------------------------EFGIVE
GLMTTVHSITATQKTVDGPSMKDWRGGRAASFNIIPSSTGAAKAVGKVLPSLNGKLTGMS
FRVPTVDVSVVDLTVRLEKAATYDEIKKAIKEESEG-K-MKGILGYTEDDVVSTDFVGDN
RSSIFDAKAGIALSDKFVKLVSWYDNEWGYSSRVVDLIVHMSK----
>Gapdh_8_Bigelowiella_natans|Group2
ERNVVLYGFGRIGRLLARIITTIPT--LKGIVVRQPKDLEKRLELIKRDSVHGPFRGTIS
-A---L-----IMNGQKVRLIYANQPEEVDYTKYGINIVIDNTGVWRDDEGLAKHLSKGA
AQVILTAPGK---G---NIVAGVNSDVIEGSDKILSAASCTTNAVVPALSVLHKKFGIVS
GHIETVHSFTNDQNLIDNY-HKADRRGRAGPLNMVISETGAGKAVAVALPELAGKLTASA
IRVPTPDVSIAVMILDLEKSTTAEEINAAFKSEATG-T-LDDNLGYSDKEAVSLDFIGST
HAGEVDALATKCTGNSCI-VYVWYDNENGYSNQVVRVVEQWAAKQ--
>Gapdh_8_Bodo_saltans|Group2
PIKVGINGFGRIGRMVFQAIADQKE--IEVVAVVDMSDADYFAYQMKYDSVHGKFKHTVT
-D---I-----VVNGQKICVQAVRNPADLPWGKLGVEYVIESTGLFTSKDAAEGHIKGGA
KKVIISAPAS---G---TIVMGVNHEEYDSTHHVVSNASCTTNCLAPLVHVLKEGFGIET
GLMTTIHSYTATQKTVDGVSIKDWRGGRAAAQNIIPSTTGAARAVGEVLPVTKGKLTGMS
FRVPTPDVSVVDLTFRTNKDTSIKEIDAALKKASTT-Y-LKNILGFTDEELVSTDFIHDN
RSSIYDAKATLQNEKRFFKVVSWYDNEWGYSNRVIDLVRHMAAKD--
>Gapdh_8_Chlamydomonas_reinhardtii|Group2
PKKVLLNGCGRIGRLAFRVAWAQQD--FQFVHLNDITAIESVAYLIKYDSVHGTWGPDVS
-C---I-----VVKEDRIPYTNCKSIEGIKLADVAVDQAWECTGVFLTRAAIAPHFALGA
NKVVVSAPVK---D---NVVVGCNDDKYDPADHIVTAASCTTNCLAPVVKVIHEKLGIDR
GCITTIHNLTNTQTIVDAPNKADLRRARSGLVNLAPTSTGSATAIALIFPELKGKLNGLA
VRVPLTNASITDCVFDVKRKTTEEEVNKLLKEASQT-Y-LSGILGFDEVPKVSTDYVNDA
RSSIVDAACTQVIDGTMVKIYAWYDNEYGYSCRMVDLAKIVAAK---
>Gapdh_8_Chlamydomonas_sp._W80|Group2
KLKVAINGFGRHRPSFLPRLGGPQQ--DAGSAINDSGGVKQASHLLKYDSILGTFDAEVK
-H---I-----SVQRQRIQIVSSRDPLQLPWKALDIDLVIEGTGVFIDTKGAGKHIEAGA
KKVLITAPAG---D---TFVCGVNADDYKHEYPIISNASCTTNCMAPFVKVLEEKFGIIK
GTMTTTHSYTGDQRLLDAS-HRDLRRARAAAMNIVPTSTGAAKAVALVLPSMKGKLNGIA
LRVPTPNVSIVDLVVQVEKKTFAEEVNAAFREAANG-A-QKGVLAVSDEPLVSVDFRCSD
VSSTIDASLTMVMGDDMVKVVAWYDNEWGYSQRVVDLAEITAQKW--
>Gapdh_8_Chromera_velia|Group2
----------RIGRLVFRAAIEKGD--VTVCAINDPFPVDYMLYQLKYDSVHGRFPFPCD
-K---L-----VVNGKTIEVYSEKDPAAIKWGAAGADYVCESTGVFTSSDKASLHCGGGA
KKVIISAPPK---D---MFVMGVNHEKYDSALKVVSNASCTTNCLAPLAKVINDKFGIVE
GLMTTVHAMTATQLTVDGPSGKDWRGGRAAGANIIPSSTGAAKAVGKVIPELNGKLTGMA
FRVPTFDVSVVDLTCKLAKPAKYADIIAAIKEASAG-P-MKGVLGWTEDEVVSQDFVHDS
HSSIFDVNAGIALNDTFVKLVS-------------------------
>Gapdh_8_Devescovina_sp._Nk9|Group2
-------------RLVFRAIRKLTE--VQVVAIHDLCEIKTNVHLLKFDTAHKIWPEPIV
-T---F-----KVGDWTVKNIGGRLPSQLPWADLGVDIVLESTGIFKKHAGADGHIIAGA
KRVVLSVPSA---D---TLVLGVNNEDLKPDTKNISNASCTTNCLAPVVKVLNEAFGVFN
GFMTTVHSYTNDQVVSDVM-HADLRRARAAGQNIIPTSTGAAIALPRVVKGLTPKLDGIS
LRVPTLTGSLVDVTLNLKKTVTVQEVNDALIAATNR-E-LKGILVFSTDPLVSSDIVDNP
ASSIVDGLSTKVINTELVKVLSWYDNEWMYSCRCADIF---------
>Gapdh_8_Dictyostelium_discoideum_AX4|Group2
VVPIGINGFGRIGRLVLRASLENPE--CRVLAINEPFDVKYMVYMFKYDSTHGRFKGTVE
-E---F-----VVNGNKIHVFAEKDPANIKWSSVGAEYIVESTGLFLSTEKAGVHLKGGA
KKVVISAPST---D---MYVMGVNEETYESSHDVISNASCTTNCLAPLAKIIHENFGIVE
GLMTTVHAITATQKTVDGPSGKDWRAGRSALSNIIPASTGAAKAVGKVLPALNGKLTGMS
FRVPNCDVSVVDLTVRLEKKATYEEIKKVMKAASES-K-YKRYIGYTEDEVVSTDFIGDT
HSSIFDAHAGIALNDNFVKLVSWYDNEMGYSTRVIDLLVYISKK---
>Gapdh_8_Diplonema_sp._ATCC_50224|Group2
----------------------------KVVHINEIIGCEHAAYLVKFDSVHGTWEKECE
-H---I-----KVEGKRVNFTDKKDFTQVDWKGSGCDIVVDSSGKFTKTDKLKPYLQCGM
KKVVVSAPVK---E---NIVVGVNDQKLTASHDIITAASCTTNCLAPVIKVMHENLGIES
GMITTVHNITATQSLVDLVQKNDMRRSRSGMLNLAPTSTGSATAIAEVFPELKGKLNGHA
IRVPLLNGSITDIVLNVKKETSVAEVNKLLEAASSG-P-LGSILGYETRPLVSTDYTNDK
RSSIIDAPSTMVVDKKMVKL---------------------------
>Gapdh_8_Dunaliella_salina|Group2
KLRVAINGFGRIGRNFLRCWEGRQD--LDVVCVNDSGGVKQASHLLKYDTTLGKFSADVK
-T---L-----SVNGKNIAVVSSRDPTQLPWKAMNIDLVIEGTGVFIDTPGAGKHIQAGA
KKVLITAPAS---D---TFVVGVNCDGYKHDYPIVSNASCTTNCLAPFVKVLHEKFGVVK
GTMTTTHSYTGDQRLLDAS-HRDLRRARAAALNIVPTTTGAAKAVALVLPELKGKLNGVA
LRVPTPNVSIVDLVVQVEKKTFAEEVNNAFREAAAG-P-MKNVLAVADEPLVSADFKGMD
QSTAIDSALTMVMGDDMVKVVAWYDNEWGYSQRVVDLAEITAQRW--
>Gapdh_8_Ectocarpus_siliculosus|Group2
PVNVAINGFGRIGRLVMRAAKNNKN--INIVAVNDPFPTEYMNYMFKYDTVHGIYDGTVE
-N---L-----IVDGKKIKVFGEMDASKIKFGDVGADVVVESTGIFTSKEGAGVHLKGGA
KKVVISAPSG---D---MFVMGVNHDKYTPDMDVVSNASCTTNCLAPMAKVINDTFGLKE
GLMTTVHAVTATQKTVDGPSKKDWRGGRGAGFNIIPSGTGAAKAVGVVIPELNGKLTGMF
FRVPTADVSVVDLTCRLTKGASYDFFLAAMKD------------GYTEDAVVSSDFIGDS
RSSIFDATAGIALTDDFVKLVSWYDNEWGYSNRVLDLITHMDKS---
>Gapdh_8_Eutreptiella_sp._MBIC11104|Group2
----------RIGRNVLRCWHGRTN--FDITVINAGSTPQQAAHLLKYDSVLGTFDADVT
-W---L-----AIDGKQIKLIASRDPTKCGWGDMGVEVIIEGTGAFNSLEGSSKHLEAGA
KKVVITAPGK---N---TYVCGVNEADYDPAEHVVSNASCTTNGMASVCKVLDDEFGIEY
GTMTTTHSYTGDQMILDGR-HSDLRRARAGAVNIVPTSTGAAAAVALVLPSLKGKLNGIA
LRVPTPNVSIVDLVIKVTKKTNKEEVNAALKAASES-P-MAGILGYTEDPLVSSDFKGTH
VSNTVDGQLSMVMGDDMVKVV--------------------------
>Gapdh_8_Gracilaria_lemaneiformis|Group2
-PKVGINGFGRIGRLVLRAAIEKNT--CTVVAINDPFDLEYMAYMFKYDSTHGRYPGTVE
-K---L-----VVDGNVIQIFGCRDPAEIQWSAAGAEYVVESTGVFTLKEKAEKHFVGGA
KKVIISAPSK---D---MFVCGVNEEKYTPDLNVISNASCTTNCLAPLVKVIHEKYGIEE
GLMTTVHATTATQKTVDGPSHKDWRGGRGAGANIIPSSTGAAKAVGKVMPELNGKLTGMA
FRVPTPDVSVVDLTVRLAVDTTYDDIKATMKAASEG-K-MEGILKYTEDSVVSTDFIHDD
ASCVFDAGAGIMLNSKFCSV---------------------------
>Gapdh_8_Guillardia_theta|Group2
PTKIGINGFGRIGRLVTRAAFSNKK--CQVVAVNDPFDLDYMVYMFKYDSTHGIWKGSCE
-K---L-----VIDGCEITCFTERDPTAIKWAAAGAIYVVESTGVFTTIDKAQAHLSGGA
KKVVISAPSA---D---MFVMGVNNKAYDGTPTIVSNASCTTNCLAPLAKVVERNFGIVE
GLMSTVHATTATQKTVDGPSGKDWRGGRGAAQNIIPSATGAAKAVGKVLPELNGKLTGMA
FRVPTPDVSVVDLTVKLAKPASYQQICDAIKAATTD-E-YCGVIAYTDDEVVSTDFLGNS
YSSIFDAKAGIALNDTFVKLVSWYDNEWGYSNRVVDLIAHMATVD--
>Gapdh_8_Herpetomonas_pessoai|Group2
PVKVGINGFGRIGRMVFQAMCEQKD--FDVVAVVDMSDAEYFAYQMKYDSVHGKPKYTVE
-S---L-----VVNGHRIQVKAQRNPADLPWSKLGVEYVIESTGLFTNKAKAEGHLKGGA
KKVIISAPAS---G---TIVMGVNNQEYNPSHSVVSNASCTTNCLAPLVHVLKEGFGVET
GLMTTIHSYTATQKTVDGVSLKDWRGGRAAAMNIIPSTTGAAKAVGEVLPVTKGKLTGMS
FRVPTPDVSVVDLTFTAAKDTSIKEIDEAFKRASKT-Y-MKGILSYTDEELVSSDFYNNN
NSSIYDSKATLQNEKRFFKVVSWYDNEWGYSHRVVNLLSFMIKKD--
>Gapdh_8_Joenina_pulchella|Group2
-------------------------------------DIKTNVHLLKFDTAHKIYPEPIV
-E---F-----TVGEWKVKNIGGRLPSQLPWAALGVDVVLESTGIFKKHAGYDGHIIAGA
KKVVLSVPSA---D---TLVLGVNNEGLKPDTKNISNASCTTNCLAPVVKVLNEAFGVIN
GFMTTVHSYTNDQVVSDVM-HADLRRARAAAVNIIPTSTGAAIALPRVVKGLAPKLDGLS
LRVPTITGSLVDVTLNVKKVVTKEEVNDALKAASET-E-LKGILAYSTDPLVSSDIIDNP
HSSIVDSLSTKVIPGSLVKVLSWYDNEWMYSCRCADIFHRL------
>Gapdh_8_Macrotrichomonas_sp._GfMG7|Group2
-------------RLVFRAVRKLNE--VQVVAIHDLCPIATNVHLLKFDTAHKIWPEPIV
-Q---F-----KVGEWVVKNIGGRSPSQLPWAELGVDVVLESTGIFRKKAGYDGHIRAGA
KRVVLSVPSA---D---TLVLGVNDEDLKPTTINISNASCTTNCLAPVVKVLNEAFGVVN
GFMTTVHSYTNDQVVSDVM-HADLRRARAAGQNIIPTSTGAAIALPKVVKGLTPKLDGIS
LRVPTLTGSLVDVTLNLKKVVDIKQVNDALIAAAER-E-LKGILVFSTDPLVSSDIIDNP
ASSIVDGLSTKVINVDLVKVLSWYDNEWMYSCRCADIFHRL------
>Gapdh_8_Mastigamoeba_balamuthi|Group2
AARVGINGFGRIGRLVLRVLLSRGM--ANVVLINDPFTTDAMAYIFKYDTVHGRFPGTVV
-K---I-----TLNGHVIAVSACKNPAEIPWGASNVEVVIESSGAFTTMEKAHLHQQGGA
KKVLITAPSA---D---MFVYGVNHQSLKADQTVFSNASCTTNCLAPLTKVINDKFGIVR
GLMTTVHSTTATQKTVDGPSGKAWRDGRAAAGNIIPSSTGAAKAVTAVIPELKGRLTGMS
FRVPTLNVSVVDLTAELKTPATYEEICNAVREAANG-E-LKGVLGYTDEQVVSSDFVGEP
MSSIFDAKAGIALDKTFVKLVSWYDNEWGYSNRVVDLLLH-------
>Gapdh_8_Mesostigma_viride|Group2
----GINGFGRIGRNFLRCWHGREN--LEVVAINDSGGVKQASHLLKYDSMLGTFAADVK
-T---I-----SVDGKLIKIVSSRDPLSLPWKEMGIDIVIEGTGVFIDEAGAGKHITAGA
KKVLITAPGK---G---TYVVGVNADQYKSTDTIVSNASCTTNCLAPFAKVLDEKFGIIK
GTMTTTHSYTGDQRLLDAS-HRDLRRARAAALNIVPTSTGAAKAVALVLPKLKGKLNGIA
LRVPTPNVSVVDLVIQVEKKTFAEEVNAALREAANG-P-MKGVLAVCDEPLVSVDFKCSD
VSSTIDASLTMVMGDDMVKVVAWYDNEWGYSQRVVDLAHIMAKE---
>Gapdh_8_Micromonas_sp._RCC299|Group2
PLRIGINGFGRIGRLVCRAARNRG---LTTVAINDPQGAKYASFLLTHDTVMGRFEGEVS
-C---F-----LIDGEPVHVTQRTDPGEVPWGASGCDYVVESSGKFLTTALCEGHIRGGA
ERVIMTAPSK---D---MYVFGVNHESYALDPSVVSCASCTTNALAPLAKIIDDNFGLSE
GLMTTVHALTISQPTVDSANPKDWRRGRSGMSNIIPTSSGAASSLGRILPTLRGKLTGFA
LRVPVADVSLLDLTCVLERPTTIDEIKAAVKLAAEE-E-FEGLVRYTDDPVVSSDFIGDP
SSLIFDSAAAVATSPHLVKLLAWYDNEWGYSCRVVDMMMHMWEAD--
>Gapdh_8_Monocercomonas_sp.|Group2
------------GRLVFRAVRRLTE--CQIVAIHDLCDIKTNVHLLKYDTAHRSFGEKIE
-T---F-----TVGEWTVKCIGGRLPSELPWGELGVDVVLESTGIFRRTKKADGHIVSGA
KRVVLSVPSA---D---TLVLGVNDEDFTAAVKCVSNASCTTNCLAPVTKVINDQFKVLN
GFMTTVHSYTNDQVVSDVM-HADLRRARAAAMNIIPTSTGAAIALPRVVKALPPKMDGLS
LRVPTITGSLVDVTFNVEKAVTKEEVNNALKAACET-A-LKGIMKFTMDPIVSSDIIDDN
HSSIVDGLSTMVLNPKLVKVLS-------------------------
>Gapdh_8_Naegleria_gruberi|Group2
MVKIGINGFGRIGRLVFRASLERTD--VEVVAINDIMTPEYMIYMIKYDTVHGKFHGKLE
-S---I-----IVNGREIHVLCERDPEQLPWGQHNVEYVVESTGIFTKLDSAAKHLKGGA
KRVVISAPA----D---TFVMGVNNHEYKPEMTVINNASCTTNCLAPIAAVLHENFGIVE
GLMTTVHAVTATQPTVDAPSRKDWRGGRAAGYNIIPSSTGAAKAVGLVIPSLNGKLTGMA
FRVPTVDVSVVDLTCRLEKPATKKQIDEAMKAASES-E-FKGILKFTDEEVVSSDFVHDS
ASSTYDSKASICLNEHFVKVVAWYDNEWGYSNRVLDLIKSTAK----
>Gapdh_8_Oryza_sativa_Japonica_Group|Group2
KIKIGINGFGRIGRLVARVALQSED--VELVAVNDPFTTEYMTYMFKYDTVHGQWKHEVK
-T---L-----IFGTKEVAVFGCRNPEEIPWAAAGAEYVVESTGVFTDKDKAAAHLKGGA
KKVVISAPSK---D---MFVVGVNEKEYKSDVNIVSNASCTTNCLAPLAKVINDRFGIVE
GLMTTVHAITATQKTVDGPSMKDWRGGRAASFNIIPSSTGAAKAVGKVLPALNGKLTGMA
FRVPTVDVSVVDLTVRLEKPASYDQIKAAIKEEAEG-K-LKGILGYVEEDLVSTDFQGDS
RSSIFDAKAGIALSDTFVKLVSWYDNEWGYSTRVIDLIRHMHST---
>Gapdh_8_Phaeodactylum_tricornutum|Group2
SINVGINGFGRIGRLVMRAAQKNPN--IKIVAVNDPFPVEYMEYMYKYDTVHGRADSVVK
-T---I-----TVGENEIKVFGEMDPSKIQWGSAGADYVVESTGVFTTTEKASAHMVGGA
KKVVISAPSG---D---MFVMGVNQEKYESSMDVVSNASCTTNCLAPLAKVVNDEFGLKE
GLMTTVHAVTATQQTVDGPSQKDWRGGRAACYNIIPSSTGAAKAVGKVIPALNGKLTGMS
FRVPTANVSVVDLTCRLDKGAPYATICAAIKAASEG-P-MKGILGYTDEDVVSSDFISDT
HSSIFDQKAGIALTDDFVKLVSWYDNEAGYSTRVLDLIAHMESQ---
>Gapdh_8_Physcomitrella_patens_subsp._patens|Group2
KIKVAINGFGRIGRNFVRCWHGRKD--LDVVVINDTGGVKQASHLLKYDSMLGTFDADVK
-A---I-----SVDGKVIKVVSDRNPLNLPWGDMDIDLVIEGTGVFVDEAGAGKHIQAGA
KKVLITAPGK---G---TYVVGVNEKDYKHSDSIISNASCTTNCLAPFVKVLDEKFGIIK
GTMTTTHSYTGDQRLLDAS-HRDLRRARAAALNIVPTSTGAAKAVALVLPNLKGKINGIA
LRVPTPNVSVVDLVVQVEKKTFAEEVNQAFRDACAT-E-LKGVLAVCDEPLVSVDFRCTD
VSSTVDSSLTMVMGDDMVKVVAWYDNEWGYSQRVVDLAHIVAEKW--
>Gapdh_8_Phytomonas_sp.|Group2
PIKVGINGFGRIGRNVFQAICEGNH--IDVVAVADMSDAEYFSYQIVDDSVHGKPRYGVE
-N---L-----VVNGHRIQVKAARNPADLPWGKLDIEYVIESTGLFTKKTQAEGHIKGGA
KKVVISAPAS---G---TIVMGVNEKEYDPSHHIVSNASCTTNCLAPLVHVLKEGFGLET
GLMTTIHSYTATQKTVDGVSIKDWRGGRAAAINIIPSTTGAAKAVGEVIPTTKGKLTGMA
FRVPTPDVSVVDLTFTATRDTSIKEIDAALKKAV-T-Y-IKGILSFTDEELVSTDFINDN
HSSIYDSKATLQNEKRFFKLVSWYDNEWGYSHRVVDLIIYMAKRD--
>Gapdh_8_Phytophthora_infestans_T30-4|Group2
PSDVILYGFGRIGRLLARLLIEKSG--LRAIVVRKGTDLIKRASLLRRDSVHGPFHGSIT
-A---I-----IANGNLIQIIYSDGPDKCDYTKYGINIVIDNTGRWRDADALGLHLSPGV
SKVILTAPAK---G---TIVAGVNDDAISNSDNIYSAASCTTNAIAPSLYALDKKFGIVG
GHIETVHSFTNDQNLIDNY-HMKERRGRSAVLNMVITETGAAAAVVKCLPTLKDKLTANA
IRVPTPNVSLAILNLSLTKAITKDSINTFMSKVSLD-P-LQNQIDFVNAEVASTDFIGSR
AAGTVDGKATIVD-GNKVILYVWYDNEFGYSCQVVRVVQRLMEI---
>Gapdh_8_Phytophthora_palmivora|Group2
--KVGINGFGRIGRLVLRAAAKNPE--INVVAVNGPFATKYMEYMLKYDTVHGRFGGELS
-N---I-----YVDGKAIRVFNEMNPANIKWGEEQVQYVVESTGAFTTTEKASAHLKNGV
EKVVISAPSS---D---MFVMGVNHELYEKNMHVVSNASCTTNCLAPLAKVVNDKFGIKE
GLMTTVHAVTATQKTVDGPSKKDWRGGRGACFNIIPSSTGAAKAVGKVIPSLNGKLTGMS
FRVPTADVSVVDLTARLVNPASYEEIKAAIKSASEN-E-MKGILGYTEEAVVSSDFIGDS
HSSIFDAEAGIALTDDFVKLVSWYDNEWGYS----------------
>Gapdh_8_Plasmodium_yoelii_yoelii|Group2
ITKVGINGFGRIGRLVFRSAQERSD--IEVVAINDPFDINHLIYLLKHDSVHGKFPCEVT
-G---I-----MVGSKKVVVYNERDPAQIPWGKHAIDVVCESTGVFLTKELSNAHIKGGA
KKVIMSAPPK---D---IYVMGINHEKYNSSQTIVSNASCTTNCLAPIAKVIHENFGIVE
GLMTTVHASTANQLVVDGPSGKDWRAGRSALLNIIPASTGAAKAVGKVLPELNGKLTGVA
FRVPIGTVSVVDLVCRLEKPAKYEDVAKKIKEASEG-P-LKGILGYTDEEVVSQDFVHDS
RSSIFDLKAGLALNDNFFKIVSWYDNEWGYSNRLLDLAIHITK----
>Gapdh_8_Polarella_glacialis|Group2
---------------------------------------KYMVYMLKYDSVHKRFEGTVA
-D---L-----LVNHKRIAVFHEKDPACIPWGESGADYICESTGVFTAQEKAELHLKGGA
KKVIISAPPK---D---IYVVGVNHHEYKATDTVVSNASCTTNCLAPLTKVINDKFGIVE
GLMTTVHAMTATQLTVDGPSGKDWRGGRCASQNIIPSSTGAAKAVGKCLPEMNGKLTGMA
FRVPTPDVSVVDLTVRLEKPAKYEDIVAAVKEAAAG-P-MKGVL----------------
-----------------------------------------------
>Gapdh_8_Porphyra_yezoensis|Group2
KLKVAISGFGRIGRNFLRAWAAKSD--LEVVCINDTSGVKTACHLLKYDSILGTFAGTVE
-S---I-----TINGKKVRVVSNRDPLQLPWAEMGVDIVIESTGVFVDKKGASKHLTAGA
KKVLITAPGK---G---TYVVGVNDQDYTHADDIVSNASCTTMCMAPFVKVLEDEFGIVK
GTMTTTHSYTGDQRLLDAG-HRDLRRARSAALNIVPTTTGAAQAVALVIPSMKGKLNGYA
LRVPTPNVSVCDVVVEVKRPTFKEEVNGAFLKAAQG-P-MKGILKYSDEPLVSSDFKGMV
ESTAVDVSMTTVVGDTMVKVLAWYDNEWSYSLRVLDLAEIMANKW--
>Gapdh_8_Prymnesium_parvum|Group2
--KVGINGFGRIGRLVCRAAMMKEG--AEVVAVNDPFDVKYAAYLFKYDSTHGIYKGTVE
-S---L-----IVDGKKIAFLAVKNPTEVPWGEKGADIVCESTGIFTVIEKASMHLQGGA
KKVIISAPSA---D---MFVMGVNHTDYKKDINILSNASCTTNCLAPLAKIIHDEFGIVE
GLMTTVHATTATQKTVDGPSGKDWRGGRGAGQNIIPSSTGAAKAVGKVIPSLNGKLTGMA
FRVPTPDVSVVDLTVKLGKETTYDAIKALVKAKAAT-E-WKGIMGYTEDEVVSTDFQGDS
HSSIFDAKAGIMLTPTFVKLVSWYDNEWGYS----------------
>Gapdh_8_Ricinus_communis|Group2
-----------------------------------------MTYMFKYDTVHGQWKHDIK
-T---L-----LFGDKAVTVFGFRNPEEIPWGQSGADYVVESTGVFTDKDKAAAHLKGGA
KKVIISAPSK---D---MFVMGVNEKDYKSDLNIVSNASCTTNCLAPLAKVIHDKFGIAE
GLMTTVHSITATQKTVDGPSMKDWRGGRAASFNIIPSSTGAAKAVGKVLPALNGKLTGMA
FRVPTVDVSVVDLTVRLEKKATYEDIKAAIKAESEG-K-LKGILGYTDEDVVSSDFVGDS
RSSIFDAKAGIALNDNFVKLVSWYDNEWGYSSRVIDLIRHIASV---
>Gapdh_8_Selaginella_moellendorffii|Group2
KLKVAINGFGRIGRNFLRCWHGRKD--LDVIAVNDSGGVKNASHLLKYDSMLGTFKANVK
-T---I-----SVDGKNIAVVSSRDPLKLPWADMGIDIVIEGTGVFVDGPGAGKHIQAGA
KKVIITAPAT---D---TYVVGVNEADYDHEANIVSNASCTTNCLAPFVKVMDEEFGIVK
GTMTTTHSYTGDQRLLDAS-HRDLRRARAAALNIVPTSTGAAKAVSLVLPQLKGKLNGIA
LRVPTPNVSVVDLVVNVDKKMTAEDVNAAFRKAADG-P-LKGILAVCDIPLVSVDFRCSD
VSSTVDASLTMVMGDDMVKVVAWYDNEWGYSQRVVDLAHLVAEKW--
>Gapdh_8_Tetrahymena_thermophila_SB210|Group2
SLRIGINGFGRIGRLVLRAAIENKS--ITPVAINDPSDIDYLIYQLKYDSVHLKFPGTIE
-T---V-----KINGNSIVLFKEKDPAALKWGEVGADFICESSGLFLTQDKAGAHLKGGA
KKVILSAPSK---D---TYVFGVNHNNYIPSQNIISNASCTTNCLANIAKVLDQNFGIVE
GLMTAVHATTASQQVVDGPSGKDWRAGRAAKVNIIPSSTGAAKAVGLVLPNLKGKLTGMS
FRVPTIDVSVVDLTVRLEKKTTYANICEAMEEASKG-E-LNGILGYTKDEVVSQDFVHDQ
RTSIFDSKAGIGLNNNFFKVVSWYDNEWGFSNKLLDLALHVQKTS--
>Gapdh_8_Tetratrichomonas_gallinarum|Group2
------------GRLVFRAVRALRD--CQVVAIHDLCDLKTNAYLLRYDSAHRTFQEEIT
-T---L-----TIDKWVVKSLGGRNPSQLPWKEMGIDVVLESTGIFRSKAGYDGHILAGA
KKVVLSVPSA---D---TLVLGVNDEDLKPETKCISNASCTTNCLGPVAKTLNNAFGIVS
GFMTTVHSYTNDQVVADTM-HKDLRRARAAGMNIIPTSTGAAIALPKVCHGLKGSLDGFA
LRVPTITGSLVDLTVNVKAICTKEEVNAALKKATEG-S-LKGIMTYVTDPIVSTDIIGCQ
YSSIVDSLSTKVLNPELVKVL--------------------------
>Gapdh_8_Trimastix_pyriformis|Group2
PIRVAINGFGRIGRLVFRIMRRRSA--FKIVAIHDLAPAASLVHLLKYDTTYRKFPEPVS
-N---M-----LVGNDIVYCLGDKDPKDLPWAALGVDCVVESTGIYRARATGDGHLAAGA
KKVIITVPTK---D---TIVMGVNEAALRATDKCISNASCTTNCLAPVCRVLEERFGIVK
GLMTTVHAYTNDQRVADQI-HEDLRRARAAAMNIIPTTTGAAKAVAECLPVLKGKLDGFA
LRVPVVTGSCVDLTWESRVDVKKEEINAAIKAAADG-P-MRGILDYTAEPIVSSDIVGCQ
ASSIFDGLSTMVIGKRLVKILSWYDNEWGYSERVVDLMKF-------
>Gapdh_8_Tritrichomonas_foetus|Group2
VVRIAINGFGRIGRLVFRAVRDLKE--CQIVAVHDLCDIATNVHLLNYDSAHQRFPEQLT
-T---F-----EVDKWVVKNLTGRLPSQLPWKELDVDVVLESTGLFRTHCGYDGHLLAGA
KKVVLSVPSA---D---TLVLGVNDEDLKPDTNCISNASCTTNCLAPVIKVLNDTFGIRN
GYMTTVHAYTNDQVVSDIM-HKDLRRARAAAMNIIPTSTGAAIALTRVVKNLRGCMDGLA
LRVPAITGSLVDITVNTREKVTKDQVNQALKAASES-E-LRGILGYTDEPIVSSDIIGDR
HSSIVDSLSTMVLDNELVKVLSWYDNEWMYSCRCADIFHHLEQY---
>Gapdh_8_Trypanosoma_rangeli|Group2
----GINGFGRIGRMVFQAMCEADL--IEVVAVVDMSDAEYFAYQLRYDSVHGRLKHKVT
-S---L-----VVNGHRICVRAQRNPADLPWGKLGVEYVIESTGLFTSKAAAEGHLRGGA
RKVIISAPAS---G---TLVMGVEPRGYNPRHHVVSNASCTTNCLGXIVHVLKEGFGVET
GLMTTIHSNTATQKTVDGVSHRDWRGGRAAAINVIPSTTGAAKAVGMVIPSMQGKLTGMA
FRVPTADVSVVDLTFTAKRDTSIKEIDAALKRASKT-Y-MKGILGFTNEELVSTDFINDD
RSSXYDSLATLQNERRFFKVVSWYDNEWGYSHRVVDL----------
>Gapdh_9Physcomitrella_patens_subsp._patens|Group2
KVRIGINGCGRIGRLVLRVILARDD--VEVVAVNDPFDTKYMAYMLKYDSTHGLLKSEVN
-T---L-----QVGSQTIKVFGCRDPAEIPWGSVGADFVVESTGVFTAVDKASAHFKGGA
KKVVISAPSG---D---MFVMGVNQQSYKDSMNVVSNASCTTNCLAPLAKVIQDNFGIEE
GLMTTVHATTATQKTVDGPSGKDWRGGRGAGQNIIPSSTGAAKAVGKVLPELNGKLTGMA
FRVPTPNVSVVDLTVRLQKSGSYEDIKAAIKAASEG-P-MNGILGYTEDDVVSNDFVGDA
RSSIFDAKAGIALSDKFVKLVSWYDNEWGYSNRVVDLILHMAGVK--
>Gapdh_9_Populus_trichocarpa|Group2
KIKIGINGFGRIGRLVARVALQRDD--VELVAVNDPFTTEYMTYMFKYDTVHGPWKHELK
-T---L-----LFGERPVTVFGSRNPEEIPWGETGAEYIVESTGVFTDKEKAAAHLKGGA
KKVIISAPSK---D---MFVMGVNEKSYTPDLNIISNASCTTNCLAPLAKVIHDRFGIVE
GLMTTVHSITATQKTVDGPSSKDWRGGRAASFNIIPSSTGAAKAVGKVLPALNGKLTGMA
FRVPTVDVSVVDLTVRLEKSAKYDEIKAAIKEESEG-K-MKGILGYTDEDLVSSDFIGDC
RSSIFDAKAGIALNDNYVKLVAWYDNEWGYSTRVVDLICYIASV---
>Gapdh_9_Symbiodinium_sp._JCUCS-1|Group2
ATKIGINGFGRIGRMVFQAICDQNL--LDVVGVVDMSDAEYFAYQMKYDTVHGRFKHDVK
-E---L-----IVNGNKIKCIQAREPKALPWKEMGVEYVIESTGLFVEAEKAAGHIEAGA
KKVIISAPGG---D---TLVCGVNHTEYDKAHNVVSNASCTTNCLAPIVHVLKEGVGIEK
GLMTTIHSYTATQKTVDGVSAKDWRGGRAASCNIIPSATGAAKAVGEVLPTTKGKLTGMA
FRVPTPDVSVVDLTFTAEKDTSIEEIDALFKKASET-Y-MKGVLSFTDEELVSADFIHNV
NSSIYDSKATLQNEKRFFKIVSWYDNEWGYSNRVVDLLMHMI-----
>Gapdh_9_Thalassiosira_pseudonana_CCMP1335|Group2
SINIGINGFGRIGRLVMRAAAKNPN--VNIVAVNDPFPVDYMEYMYKYDTVHGRCGQTVT
-T---I-----SIDGKQIKIFGEMDPSKIQWGDAGADYVIESTGVFTTQEKASMHMKGGA
KKVVISAPSA---D---MFVMGVNHTEYQNNMDIVSNASCTTNCLAPLAKVVNDEFGIKE
ALMTTVHAVTATQQTVDGPSQKDWRGGRAACYNIIPSSTGAAKAVGKVIPSLNGKLTGMA
FRVPTANVSVVDLTAVLDKGADYETICARIKDASEN-E-LKGVLGFHDDDIVSSDFIGDA
HSSIFDKKAGIALNDNFVKLVSWYDNEAGYSNRVLDLISHMESQ---
>Gapdh_9_Theileria_parva|Group2
MIKIGINGYGRIGRSVHRAALLRDN--IQVVHINDPSTPEYVKYLLQYDSVYGKLPYTLL
-F---L-----LLNNTRVNLTFERDPGSINWTD--TDVVLECTGIFKTTELSTRHLDAGA
KLVIISAIPD---N---LFVYGINHTNYDKSVRIMSNASCTANCLAPVVKVLHENFGVQE
ALVSAIWPNMARQNLIDSVPGEFARCGRTAGVNIAPVPIPAAEAVARVIPGLNGKLKGIS
FFVPVHAVAAVDLTVKLINPTTYDQICTAIKRASEG-E-LRGILGYTEEQVVSSDFIEEK
RSSVFDTKAGIQLNETFVKLVSWYHNEFGYSNRLLDLAQYVVQ----
>Gapdh_9_Trichomitus_batrachorum|Group2
------------GRLAFRAVRERKE--IQIVAIHDIGDIKTNTHLLKYDSAHGKFTEEIK
-T---F-----TVGTWTVKSLEGRTPSQLPWGEMQIDIVLESTGAFRRKLGYDGHIRAGA
KKVLLSVPSL---D---VIVVGVSTNDLRKEMKCISAASCTTNCLAPIVKVLMEQFEVVC
GFLTTVHAFTNDQIVADRTKHKDLRRARSAGINMIPTSTRAKFVLPKVIPGLKGSMDGLS
IRVPIITGSLVEVTAVVKKSCTVAEVNGALRAATQS-P-LVGILDYTEDPIVSTDIRSNP
FSSIIDSISTKAIGGTLVKVLS-------------------------
>Gapdh_9_Vitis_vinifera|Group2
KIKIGINGFGRIGRLVARVALQRDD--VELVAVNDPFNTDYMTYMFKYDSVHGQWKHDIK
-T---L-----LFGDKAVTVFGAKNPEEIPWGEAGAEYVVESTGVFTDKDKAALHLKGGA
KKVIISAPSS---N---MFVMGVNEKEYKSNIDIVSNASCTTNCLAPLAKVIHDKFGIVE
GLMTTVHSITATQKTVDGPSMKDWRGGRAASFNIIPSSTGAAKAVGKVLPALNGKLTGMA
FRVPTADVSVVDLTVRTEKKASYDDIKAAIKAESEG-N-LKGILGYTEDEVVSSDFLGDS
RSSIFDAKAGIALNENFIKLVSWYDNEWGYSSRVVDLIRHIDST---
>Gapdh_9_Zea_mays|Group2
KTKIGINGFGRIGRLVLRIATSRDD--IEVVAVNDPFDAKYMAYMFKYDSTHGPFKGSIC
-T---L-----EINGKKVTITSKRDPAEIPWGNFGAEYVVESSGVFTTTDKASAHLKGGA
KKVVISAPSA---D---MFVVGVNENSYDSKMNVVSNASCTTNCLAPLAKVVHEEFGIVE
GLMTTVHATTATQKTVDGPSMKDWRGGRGAGQNIIPSSTGAAKAVGKVLPELNGKLTGMA
FRVPTPNVSVVDLTCRIEKNASYDDVKAAIKAASEG-A-LKGILGYTDEDVVSNDFVGDS
RSSIFDAKAGIGLSSSFMKLVSWYDNEWGYSNRVLDLIAHMALVS--
>GapA_2PKQ
KLKVAINGFGRIGRNFLRCWHGRKDSPLDVVVINDTGGVKQASHLLKYDSILGTFDADVK
-T---AGDSAISVDGKVIKVVSDRNPVNLPWGDMGIDLVIEGTGVFVDRDGAGKHLQAGA
KKVLITAPGKGDIP---TYVVGVNEEGYTHADTIISNASCTTNCLAPFVKVLDQKFGIIK
GTMTTTHSYTGDQRLLDAS-HRDLRRARAACLNIVPTSTGAAKAVALVLPNLKGKLNGIA
LRVPTPNVSVVDLVVQVSKKTFAEEVNAAFRESADN-E-LKGILSVCDEPLVSIDFRCTD
VSSTIDSSLTMVMGDDMVKVIAWYDNEWGYSQRVVDLADIVANKWQA
>GapC1_Ascophyllum_HModel.pdb
----------RIGRLVARSMVKNPE--TNLKLINTGAAPEYMAYQFKYDTVHGKFGGTVE
VDGMDL-----ILDGQRVPTSHTRNPEEIPFVATGAEYVCESTGAFLTEEKVQPHLKAGA
KKIVFSAPAK---DDSHTIVMGVNAETYESSMNLVSCASCTTNGLAPTVKVINDNFVIKD
ALMTTVHAMTATQMVVDGTSKKDWRGGRCASSNIIPSSTGAAKAVTKVIPQLKGKLTGMA
FRVPTPNVSVVDLTCTLEKSTSYEEICAAVKSASESGP-MAGIIGYTEEPLVSTDFISDS
RSSIFDAGAGIMLNPNFVKVVA-------------------------
